# Supplementary material for: A new hydrate of magnesium carbonate, MgCO3·6H2O
Source: Acta Crystallogr C Struct Chem. 2020 Feb 13;76(Pt 3):244–9. doi: 10.1107/S2053229620001540 (PMC7057182; doi:10.1107/S2053229620001540)
Supplement: Supplementary file 1 [file c-76-00244-sup1.cif]

##############################################################################
#                                                                            #
# This CIF contains the data in a paper accepted for publication in          #
# Acta Crystallographica Section C. It conforms to the requirements of       #
# Notes for Authors for Acta Crystallographica Section C, and has been       #
# peer reviewed under the auspices of the IUCr Commission on Journals.       #
#                                                                            #
# Full details of the Crystallographic Information File format               #
# are given in the paper "The Crystallographic Information File (CIF):       #
# a New Standard Archive File for Crystallography" by S. R. Hall, F. H.      #
# Allen and I. D. Brown [Acta Cryst. (1991), A47, 655-685].                  #
#                                                                            #
# The current version of the core CIF dictionary is obtainable from          #
# ftp://ftp.iucr.org/pub/cif_core.dic.                                       #
#                                                                            #
# Software is freely available for graphical display of the structure(s)     #
# in this CIF. For information consult the CIF software page                 #
# http://www.iucr.org/resources/cif/software.                                #
#                                                                            #
# This file may be used for bona fide research purposes within the           #
# scientific community so long as proper attribution is given to the journal # 
# article from which it was obtained.                                        #
#                                                                            #
##############################################################################
data_I
_audit_creation_method     'SHELXL-2016/6'
_database_code_depnum_ccdc_archive     'CCDC 1981730'
_chemical_name_systematic
;
Magnesium carbonate hexahysrate
;
_chemical_name_common     ?
_chemical_formula_moiety     'Mg C O3, 6 H2 O'
_chemical_formula_sum     'C H12 Mg O9'
_chemical_formula_iupac     'Mg C O3, 6H2 O'
_chemical_formula_weight     192.42
_chemical_melting_point     ?
_space_group_crystal_system     orthorhombic
_space_group_name_H-M_alt     'P b a m'
_space_group_name_Hall     '-P 2 2ab'
loop_
    _space_group_symop_operation_xyz
    'x, y, z'
    '-x, -y, z'
    'x+1/2, -y+1/2, -z'
    '-x+1/2, y+1/2, -z'
    '-x, -y, -z'
    'x, y, -z'
    '-x-1/2, y-1/2, z'
    'x-1/2, -y-1/2, z'
_cell_length_a     12.3564(18)
_cell_length_b     6.5165(7)
_cell_length_c     9.9337(11)
_cell_angle_alpha     90
_cell_angle_beta     90
_cell_angle_gamma     90
_cell_volume     799.87(17)
_cell_formula_units_Z     4
_cell_measurement_reflns_used     9707
_cell_measurement_theta_min     2.71
_cell_measurement_theta_max     27.01
_cell_measurement_temperature     200
_exptl_crystal_description     'prism'
_exptl_crystal_colour     'colorless'
_exptl_crystal_size_max     .7
_exptl_crystal_size_mid     0.55
_exptl_crystal_size_min     0.15
_exptl_crystal_density_diffrn     1.598
_exptl_crystal_density_meas     ?
_exptl_crystal_density_method     ?
_exptl_crystal_F_000     408
_exptl_absorpt_coefficient_mu     0.238
_exptl_absorpt_correction_type     integration
_exptl_absorpt_process_details
;
(Coppens, 1970)
;
_exptl_absorpt_correction_T_min     0.6940
_exptl_absorpt_correction_T_max     0.8874
_diffrn_ambient_temperature     200
_diffrn_source     'sealed X-ray tube, 12 x 0.4 mm long-fine focus'
_diffrn_source_power     2.000
_diffrn_source_voltage     50
_diffrn_source_current     40
_diffrn_radiation_type     'Mo K\a'
_diffrn_radiation_wavelength     0.71073
_diffrn_radiation_monochromator     'plane graphite'
_diffrn_measurement_device_type     'Stoe IPDS 2T'
_diffrn_measurement_device     '2-circle goniometer'
_diffrn_measurement_method     'rotation method'
_diffrn_detector     'image plate (34 cm diameter)'
_diffrn_detector_area_resol_mean     6.67
_diffrn_reflns_number     8319
_diffrn_reflns_av_R_equivalents     0.0356
_diffrn_reflns_av_unetI/netI     0.0164
_diffrn_reflns_theta_min     3.297
_diffrn_reflns_theta_max     29.215
_diffrn_reflns_theta_full     25.242
_diffrn_measured_fraction_theta_max     0.999
_diffrn_measured_fraction_theta_full     0.999
_diffrn_reflns_limit_h_min     -16
_diffrn_reflns_limit_h_max     16
_diffrn_reflns_limit_k_min     -7
_diffrn_reflns_limit_k_max     8
_diffrn_reflns_limit_l_min     -13
_diffrn_reflns_limit_l_max     11
_refine_special_details     ?
_reflns_number_total     1143
_reflns_number_gt     965
_reflns_threshold_expression     'I > 2\s(I)'
_refine_ls_structure_factor_coef     Fsqd
_refine_ls_matrix_type     full
_refine_ls_R_factor_all     0.0356
_refine_ls_R_factor_gt     0.0287
_refine_ls_wR_factor_gt     0.0796
_refine_ls_wR_factor_ref     0.0854
_refine_ls_goodness_of_fit_ref     1.178
_refine_ls_restrained_S_all     1.178
_refine_ls_number_reflns     1143
_refine_ls_number_parameters     83
_refine_ls_number_restraints     0
_refine_ls_hydrogen_treatment     refall
_refine_ls_weighting_scheme     calc
_refine_ls_weighting_details
              'w=1/[\s^2^(Fo^2^)+(0.0483P)^2^+0.1805P] where P=(Fo^2^+2Fc^2^)/3'
_atom_sites_solution_hydrogens     difmap
_atom_sites_solution_primary     direct
_atom_sites_solution_secondary     ?
_refine_ls_shift/su_max     0.000
_refine_ls_shift/su_mean     0.000
_refine_diff_density_max     0.226
_refine_diff_density_min     -0.261
_refine_ls_extinction_method     none
_refine_ls_extinction_coef     .
loop_
    _atom_type_symbol
    _atom_type_description
    _atom_type_scat_dispersion_real
    _atom_type_scat_dispersion_imag
    _atom_type_scat_source
    'Mg' 'Mg' 0.0486 0.0363
                         'International Tables Vol C Tables 4.2.6.8 and 6.1.1.4'
    'C' 'C' 0.0033 0.0016
                         'International Tables Vol C Tables 4.2.6.8 and 6.1.1.4'
    'O' 'O' 0.0106 0.0060
                         'International Tables Vol C Tables 4.2.6.8 and 6.1.1.4'
    'H' 'H' 0.0000 0.0000
                         'International Tables Vol C Tables 4.2.6.8 and 6.1.1.4'
_computing_data_collection
;
X-AREA (Stoe & Cie, 2015)
;
_computing_cell_refinement
;
X-AREA (Stoe & Cie, 2015)
;
_computing_data_reduction
;
X-RED (Stoe & Cie, 2015)
;
_computing_structure_solution
;
SHELXS97 (Sheldrick, 2008)
;
_computing_structure_refinement
;
SHELXL2016 (Sheldrick, 2015)
;
_computing_molecular_graphics
;
DIAMOND (Brandenburg, 2017)
;
_computing_publication_material
;
publCIF (Westrip, 2010)
;
loop_
    _atom_site_type_symbol
    _atom_site_label
    _atom_site_fract_x
    _atom_site_fract_y
    _atom_site_fract_z
    _atom_site_U_iso_or_equiv
    _atom_site_adp_type
    _atom_site_calc_flag
    _atom_site_occupancy
    _atom_site_disorder_assembly
    _atom_site_disorder_group
    Mg Mg1 0.500000 0.000000 0.33923(5) 0.01691(15) Uani d 1 . .
    C C1 0.61245(11) 0.3494(2) 0.500000 0.0176(3) Uani d 1 . .
    O O1 0.55574(8) 0.18176(16) 0.500000 0.0189(2) Uani d 1 . .
    O O2 0.55982(7) 0.20756(12) 0.19775(8) 0.02241(19) Uani d 1 . .
    O O3 0.35722(6) 0.16456(13) 0.32879(9) 0.0230(2) Uani d 1 . .
    O O4 0.64098(6) 0.43100(12) 0.61217(8) 0.0228(2) Uani d 1 . .
    O O5 0.40386(10) 0.3240(2) 1.000000 0.0294(3) Uani d 1 . .
    O O6 0.69316(10) 0.0585(2) 0.000000 0.0277(3) Uani d 1 . .
    H H2A 0.6079(17) 0.167(3) 0.1436(18) 0.039(5) Uiso d 1 . .
    H H2B 0.5913(18) 0.305(3) 0.252(3) 0.057(6) Uiso d 1 . .
    H H3A 0.3553(17) 0.302(3) 0.3545(18) 0.043(5) Uiso d 1 . .
    H H3B 0.2986(16) 0.124(3) 0.3454(16) 0.033(4) Uiso d 1 . .
    H H6A 0.755(2) 0.062(4) 0.000000 0.039(7) Uiso d 1 . .
    H H6B 0.678(2) -0.071(5) 0.000000 0.040(7) Uiso d 1 . .
    H H5 0.4421(17) 0.310(3) 0.9341(18) 0.048(5) Uiso d 1 . .
loop_
    _atom_site_aniso_label
    _atom_site_aniso_U_11
    _atom_site_aniso_U_22
    _atom_site_aniso_U_33
    _atom_site_aniso_U_12
    _atom_site_aniso_U_13
    _atom_site_aniso_U_23
    Mg1 0.0166(2) 0.0156(3) 0.0185(2) -0.00105(17) 0.000 0.000
    C1 0.0141(6) 0.0140(6) 0.0246(6) 0.0010(5) 0.000 0.000
    O1 0.0199(5) 0.0155(5) 0.0213(5) -0.0044(4) 0.000 0.000
    O2 0.0227(4) 0.0227(4) 0.0219(4) -0.0016(3) 0.0023(3) 0.0024(3)
    O3 0.0174(4) 0.0188(4) 0.0328(4) 0.0004(3) 0.0011(3) -0.0025(3)
    O4 0.0230(4) 0.0174(4) 0.0281(4) -0.0031(3) -0.0031(3) -0.0031(3)
    O5 0.0228(6) 0.0363(7) 0.0290(6) 0.0013(5) 0.000 0.000
    O6 0.0220(6) 0.0280(6) 0.0331(6) -0.0022(5) 0.000 0.000
_geom_special_details
;
 All esds (except the esd in the dihedral angle between two l.s. planes)
 are estimated using the full covariance matrix.  The cell esds are taken
 into account individually in the estimation of esds in distances, angles
 and torsion angles; correlations between esds in cell parameters are only
 used when they are defined by crystal symmetry.  An approximate (isotropic)
 treatment of cell esds is used for estimating esds involving l.s. planes.
;
loop_
    _geom_bond_atom_site_label_1
    _geom_bond_atom_site_label_2
    _geom_bond_site_symmetry_2
    _geom_bond_distance
    _geom_bond_publ_flag
    Mg1 O1 . 2.1043(8) y
    Mg1 O2 . 2.0859(8) y
    Mg1 O3 . 2.0672(8) y
    C1 O4 . 1.2840(11) y
    C1 O1 . 1.2978(17) y
    O2 H2A . 0.84(2) ?
    O2 H2B . 0.92(2) ?
    O3 H3A . 0.93(2) ?
    O3 H3B . 0.788(19) ?
    O5 H5 . 0.812(18) ?
    O5 H5 6_557 0.812(18) ?
    O6 H6A . 0.76(3) ?
    O6 H6B . 0.87(3) ?
loop_
    _geom_angle_atom_site_label_1
    _geom_angle_atom_site_label_2
    _geom_angle_atom_site_label_3
    _geom_angle_site_symmetry_1
    _geom_angle_site_symmetry_3
    _geom_angle
    _geom_angle_publ_flag
    O3 Mg1 O2 . . 86.12(3) y
    O2 Mg1 O2 . 2_655 95.28(5) y
    O3 Mg1 O1 . . 91.46(4) y
    O2 Mg1 O1 . . 91.74(3) y
    O1 Mg1 O1 . 5_656 81.25(5) y
    O4 C1 O4 . 6_556 120.41(13) y
    O4 C1 O1 . . 119.79(6) y
    Mg1 O1 Mg1 . 5_656 98.75(5) y
    O3 Mg1 O3 2_655 . 174.25(5) ?
    O3 Mg1 O2 2_655 2_655 86.12(3) ?
    O3 Mg1 O2 . 2_655 90.01(3) ?
    O3 Mg1 O2 2_655 . 90.01(3) ?
    O3 Mg1 O1 2_655 5_656 91.46(4) ?
    O3 Mg1 O1 . 5_656 92.91(4) ?
    O2 Mg1 O1 2_655 5_656 91.74(3) ?
    O2 Mg1 O1 . 5_656 172.90(4) ?
    O3 Mg1 O1 2_655 . 92.91(4) ?
    O2 Mg1 O1 2_655 . 172.91(4) ?
    O3 Mg1 Mg1 2_655 5_656 92.87(3) ?
    O3 Mg1 Mg1 . 5_656 92.87(3) ?
    O2 Mg1 Mg1 2_655 5_656 132.36(3) ?
    O2 Mg1 Mg1 . 5_656 132.36(3) ?
    O1 Mg1 Mg1 5_656 5_656 40.63(2) ?
    O1 Mg1 Mg1 . 5_656 40.63(2) ?
    O4 C1 O1 6_556 . 119.79(6) ?
    C1 O1 Mg1 . 5_656 130.58(2) ?
    C1 O1 Mg1 . . 130.58(2) ?
    Mg1 O2 H2A . . 118.3(12) ?
    Mg1 O2 H2B . . 101.9(14) ?
    H2A O2 H2B . . 106.9(19) ?
    Mg1 O3 H3A . . 120.5(13) ?
    Mg1 O3 H3B . . 126.9(13) ?
    H3A O3 H3B . . 103.9(18) ?
    H5 O5 H5 . 6_557 107(3) ?
    H6A O6 H6B . . 105(3) ?
loop_
    _geom_hbond_atom_site_label_D
    _geom_hbond_atom_site_label_H
    _geom_hbond_atom_site_label_A
    _geom_hbond_site_symmetry_A
    _geom_hbond_distance_DH
    _geom_hbond_distance_HA
    _geom_hbond_distance_DA
    _geom_hbond_angle_DHA
    O5 H5 O2 6_556 0.812(18) 2.068(19) 2.8545(12) 162.9(18)
    O6 H6B O5 5_656 0.87(3) 1.93(3) 2.7662(19) 161(2)
    O6 H6A O5 3_556 0.76(3) 1.99(3) 2.7137(19) 160(3)
    O3 H3B O4 3_456 0.788(19) 2.025(19) 2.8055(12) 170.7(18)
    O3 H3A O4 5_666 0.93(2) 1.77(2) 2.7001(12) 174.1(18)
    O2 H2B O4 6_556 0.92(2) 1.70(2) 2.5868(12) 162(2)
    O2 H2A O6 . 0.84(2) 1.91(2) 2.7417(13) 168.7(18)
_shelx_space_group_comment
;
The symmetry employed for this shelxl refinement is uniquely defined
by the following loop, which should always be used as a source of
symmetry information in preference to the above space-group names.
They are only intended as comments.
;
_shelx_estimated_absorpt_T_min     ?
_shelx_estimated_absorpt_T_max     ?
_shelx_hkl_file
;
   2   0   0 5836.62   17.72   0
   4   0   0 7489.24   14.55   0
   6   0   0  750.83    3.95   0
   8   0   0  320.69    2.44   0
  10   0   0  177.18    1.79   0
  12   0   0    0.08    0.79   0
  14   0   0  923.06    3.81   0
  16   0   0  314.35    2.29   0
   1   1   0 1901.40   12.60   0
   2   1   0  698.83    6.35   0
   3   1   0 2459.30    9.53   0
   4   1   0 4075.86   10.73   0
   5   1   0 4979.32   10.80   0
   6   1   0 2811.39    7.56   0
   7   1   0    7.14    0.79   0
   8   1   0    0.56    0.67   0
   9   1   0   21.44    0.87   0
  10   1   0  143.20    1.61   0
  11   1   0  460.44    2.67   0
  12   1   0   72.48    1.25   0
  13   1   0  104.96    1.50   0
  14   1   0  388.14    2.63   0
  15   1   0  269.13    2.17   0
  16   1   0   98.78    1.70   0
   0   2   0  608.17    7.53   0
   1   2   0 1062.57    7.74   0
   2   2   0 1079.23    6.95   0
   3   2   0   33.64    1.29   0
   4   2   0 1540.61    6.79   0
   5   2   0 8422.69   14.01   0
   6   2   0 4499.89    9.64   0
   7   2   0  346.82    2.64   0
   8   2   0 1761.22    5.54   0
   9   2   0 1985.50    6.01   0
  10   2   0 1204.57    4.55   0
  11   2   0    3.62    0.87   0
  12   2   0  214.98    1.97   0
  13   2   0   59.88    1.34   0
  14   2   0   84.77    1.53   0
  15   2   0  158.70    1.97   0
  16   2   0   26.36    1.53   0
   1   3   0  221.15    3.05   0
   2   3   0  801.24    5.51   0
   3   3   0 1227.32    6.26   0
   4   3   0 2177.06    7.80   0
   5   3   0  833.56    4.62   0
   6   3   0 1042.38    4.88   0
   7   3   0  124.36    1.73   0
   8   3   0   37.02    1.10   0
   9   3   0 2793.05    7.09   0
  10   3   0  144.58    1.79   0
  11   3   0 2280.40    6.39   0
  12   3   0   17.23    1.06   0
  13   3   0    1.97    1.03   0
  14   3   0    0.44    1.14   0
  15   3   0   48.35    1.56   0
   0   4   0   30.76    1.60   0
   1   4   0   87.56    1.96   0
   2   4   0 1359.83    6.52   0
   3   4   0 2338.77    8.37   0
   4   4   0 2366.50    7.98   0
   5   4   0  905.60    4.72   0
   6   4   0  165.39    2.11   0
   7   4   0   10.56    0.93   0
   8   4   0    0.68    0.78   0
   9   4   0    0.65    0.78   0
  10   4   0  210.25    2.12   0
  11   4   0  232.15    2.27   0
  12   4   0  163.03    1.97   0
  13   4   0   85.33    1.67   0
  14   4   0   52.73    1.61   0
  15   4   0    1.07    1.38   0
   1   5   0 2698.48   10.07   0
   2   5   0 1265.10    6.46   0
   3   5   0  381.48    3.36   0
   4   5   0  407.05    3.41   0
   5   5   0  147.39    2.08   0
   6   5   0  161.20    2.08   0
   7   5   0  355.17    2.91   0
   8   5   0  202.72    2.27   0
   9   5   0   35.26    1.25   0
  10   5   0   10.11    1.00   0
  11   5   0   83.47    1.61   0
  12   5   0  150.53    2.00   0
  13   5   0  240.20    2.39   0
  14   5   0    0.09    1.43   0
   0   6   0 1130.56    6.22   0
   1   6   0  120.94    2.58   0
   2   6   0  796.76    5.64   0
   3   6   0  189.87    2.66   0
   4   6   0   38.44    1.39   0
   5   6   0  352.54    3.21   0
   6   6   0   19.96    1.22   0
   7   6   0   61.75    1.57   0
   8   6   0  209.64    2.44   0
   9   6   0   94.10    1.79   0
  10   6   0   73.07    1.74   0
  11   6   0    3.87    1.39   0
  12   6   0   58.09    1.79   0
   1   7   0  106.45    1.43   0
   2   7   0    3.06    0.90   0
   3   7   0    4.43    1.53   0
   4   7   0   60.63    1.93   0
   5   7   0  117.50    2.29   0
   6   7   0  179.36    2.54   0
   7   7   0 1177.25    5.95   0
   8   7   0    8.44    1.48   0
   9   7   0  112.98    2.22   0
  10   7   0    9.05    1.75   0
   0   8   0  268.47    2.16   0
   1   8   0   50.13    1.32   0
   2   8   0   58.29    1.40   0
   3   8   0   81.47    1.57   0
   4   8   0  397.50    2.59   0
   5   8   0    0.70    1.35   0
   6   8   0   49.53    2.51   0
   7   8   0    0.05    2.05   0
   2   0   1  730.98    5.90   0
   4   0   1 1169.00    5.70   0
   6   0   1 1940.16    6.26   0
   8   0   1 2312.31    6.28   0
  10   0   1  588.19    3.02   0
  12   0   1   14.23    0.90   0
  14   0   1  346.21    2.42   0
  16   0   1   30.72    1.40   0
   1   1   1   16.49    1.33   0
   2   1   1  792.60    6.39   0
   3   1   1 4931.87   13.21   0
   4   1   1 1429.30    6.62   0
   5   1   1    8.67    0.89   0
   6   1   1   76.68    1.49   0
   7   1   1    1.16    0.65   0
   8   1   1  153.99    1.74   0
   9   1   1   78.08    1.33   0
  10   1   1    3.72    0.80   0
  11   1   1  134.61    1.68   0
  12   1   1   34.01    1.05   0
  13   1   1  172.37    1.83   0
  14   1   1    0.19    1.04   0
  15   1   1   -0.05    1.06   0
  16   1   1   46.77    1.51   0
   0   2   1  439.40    4.06   0
   1   2   1 5314.30   14.11   0
   2   2   1 1195.33    7.04   0
   3   2   1  990.94    5.81   0
   4   2   1    3.11    0.79   0
   5   2   1 1865.35    6.84   0
   6   2   1   23.22    1.02   0
   7   2   1  259.66    2.39   0
   8   2   1  558.80    3.33   0
   9   2   1   47.20    1.20   0
  10   2   1   41.49    1.12   0
  11   2   1   49.87    1.22   0
  12   2   1  146.88    1.70   0
  13   2   1    0.90    0.91   0
  14   2   1   83.78    1.47   0
  15   2   1   13.47    1.27   0
  16   2   1   -0.30    1.33   0
   1   3   1  326.05    3.87   0
   2   3   1  340.61    3.84   0
   3   3   1 1161.57    6.01   0
   4   3   1   22.55    1.10   0
   5   3   1  275.41    2.68   0
   6   3   1  611.94    3.75   0
   7   3   1  149.65    1.85   0
   8   3   1  151.88    1.87   0
   9   3   1  344.51    2.58   0
  10   3   1   65.18    1.33   0
  11   3   1  165.93    1.85   0
  12   3   1  159.64    1.84   0
  13   3   1    0.74    1.03   0
  14   3   1    0.31    1.14   0
  15   3   1    0.04    1.32   0
   0   4   1   67.66    1.50   0
   1   4   1  131.39    2.43   0
   2   4   1  173.39    2.43   0
   3   4   1  156.98    2.35   0
   4   4   1  531.86    3.88   0
   5   4   1   14.33    0.94   0
   6   4   1   79.29    1.53   0
   7   4   1  350.52    2.84   0
   8   4   1   48.83    1.26   0
   9   4   1   18.17    0.98   0
  10   4   1  162.60    1.83   0
  11   4   1    4.59    0.92   0
  12   4   1  111.05    1.68   0
  13   4   1   81.44    1.58   0
  14   4   1    3.74    1.32   0
  15   4   1    0.25    1.48   0
   1   5   1  764.39    4.26   0
   2   5   1    1.17    1.01   0
   3   5   1    0.13    0.88   0
   4   5   1  149.18    2.18   0
   5   5   1   24.11    1.15   0
   6   5   1  280.11    2.73   0
   7   5   1  203.33    2.27   0
   8   5   1  283.36    2.59   0
   9   5   1   29.71    1.23   0
  10   5   1   44.54    1.31   0
  11   5   1    1.74    1.09   0
  12   5   1  197.36    2.15   0
  13   5   1   25.84    1.48   0
   0   6   1  247.84    2.60   0
   1   6   1   53.59    1.39   0
   2   6   1   96.80    1.63   0
   3   6   1   -0.30    0.99   0
   4   6   1  141.78    2.19   0
   5   6   1    4.71    1.08   0
   6   6   1   59.81    1.60   0
   7   6   1    6.00    1.10   0
   8   6   1    0.56    1.14   0
   9   6   1    2.44    1.14   0
  10   6   1   12.90    1.31   0
  11   6   1   -0.02    1.40   0
  12   6   1    0.07    1.50   0
   1   7   1  243.88    2.60   0
   2   7   1   10.58    1.15   0
   3   7   1   14.64    1.22   0
   4   7   1  129.15    1.89   0
   5   7   1   87.67    2.11   0
   6   7   1    0.71    1.33   0
   7   7   1  104.58    2.17   0
   8   7   1   12.23    1.49   0
   9   7   1    1.71    1.56   0
  10   7   1    0.07    1.65   0
   0   8   1    0.14    1.06   0
   1   8   1   13.16    1.21   0
   2   8   1    3.36    1.16   0
   3   8   1    2.11    1.62   0
   4   8   1   85.20    2.15   0
   5   8   1   32.76    1.82   0
   6   8   1   -0.09    1.61   0
   7   8   1   26.70    2.16   0
   0   0   2  426.95    4.85   0
   2   0   2 1074.25    7.04   0
   4   0   2  370.40    3.11   0
   6   0   2  493.99    3.14   0
   8   0   2  179.97    1.86   0
  10   0   2  385.15    2.47   0
  12   0   2   78.97    1.30   0
  14   0   2  422.97    2.61   0
  16   0   2   17.67    1.26   0
   1   1   2 1507.43    7.89   0
   2   1   2   51.02    1.60   0
   3   1   2   99.53    1.88   0
   4   1   2 1950.61    7.06   0
   5   1   2  468.62    3.46   0
   6   1   2  254.72    2.46   0
   7   1   2  779.69    3.94   0
   8   1   2  321.34    2.48   0
   9   1   2  255.73    2.20   0
  10   1   2  189.84    1.95   0
  11   1   2    0.27    0.79   0
  12   1   2    3.02    0.81   0
  13   1   2  135.24    1.71   0
  14   1   2   21.74    1.13   0
  15   1   2    0.75    1.17   0
  16   1   2    0.95    1.33   0
   0   2   2  478.24    4.44   0
   1   2   2  903.62    5.78   0
   2   2   2  723.21    5.04   0
   3   2   2   25.10    1.11   0
   4   2   2  216.94    2.53   0
   5   2   2   29.46    1.09   0
   6   2   2    0.57    0.72   0
   7   2   2   42.24    1.12   0
   8   2   2  460.58    3.00   0
   9   2   2   13.09    0.91   0
  10   2   2  299.86    2.35   0
  11   2   2    3.76    0.82   0
  12   2   2   78.78    1.40   0
  13   2   2    0.14    0.95   0
  14   2   2    8.78    1.10   0
  15   2   2   18.37    1.28   0
  16   2   2    0.57    1.36   0
   1   3   2  536.50    3.60   0
   2   3   2  929.05    5.59   0
   3   3   2 1626.13    6.92   0
   4   3   2    2.96    0.74   0
   5   3   2  829.21    4.45   0
   6   3   2   83.75    1.51   0
   7   3   2   54.08    1.25   0
   8   3   2    7.73    0.84   0
   9   3   2    0.50    0.75   0
  10   3   2   19.30    0.98   0
  11   3   2   12.58    0.90   0
  12   3   2   -0.00    0.90   0
  13   3   2   32.41    1.22   0
  14   3   2   29.23    1.29   0
  15   3   2    5.02    1.30   0
   0   4   2  595.79    3.51   0
   1   4   2    9.14    0.81   0
   2   4   2  531.85    3.63   0
   3   4   2  235.52    2.77   0
   4   4   2   60.18    1.49   0
   5   4   2  113.64    1.79   0
   6   4   2   20.10    1.04   0
   7   4   2   63.58    1.36   0
   8   4   2    6.81    0.88   0
   9   4   2  142.56    1.79   0
  10   4   2   67.95    1.39   0
  11   4   2   27.94    1.15   0
  12   4   2   13.35    1.11   0
  13   4   2    0.04    1.10   0
  14   4   2    0.02    1.30   0
   1   5   2  464.86    3.14   0
   2   5   2   76.67    1.45   0
   3   5   2   20.39    1.04   0
   4   5   2  106.00    1.90   0
   5   5   2    3.35    0.86   0
   6   5   2   44.36    1.39   0
   7   5   2    5.05    0.99   0
   8   5   2   48.26    1.32   0
   9   5   2   16.04    1.09   0
  10   5   2   19.37    1.21   0
  11   5   2   35.48    1.33   0
  12   5   2   73.52    1.65   0
  13   5   2   25.12    1.50   0
   0   6   2   26.94    1.14   0
   1   6   2   13.04    1.02   0
   2   6   2   28.94    1.11   0
   3   6   2   18.07    1.05   0
   4   6   2   28.01    1.29   0
   5   6   2   23.68    1.25   0
   6   6   2  454.35    3.62   0
   7   6   2    6.04    1.14   0
   8   6   2   64.93    1.65   0
   9   6   2    4.52    1.15   0
  10   6   2   -0.01    1.22   0
  11   6   2   81.58    1.78   0
  12   6   2   11.09    1.58   0
   1   7   2   27.68    1.21   0
   2   7   2   45.03    1.31   0
   3   7   2   18.44    1.15   0
   4   7   2    6.91    1.12   0
   5   7   2   36.04    1.37   0
   6   7   2    0.57    1.17   0
   7   7   2  103.93    2.18   0
   8   7   2   35.21    1.80   0
   9   7   2  142.92    2.49   0
  10   7   2    2.66    1.76   0
   0   8   2   94.76    1.99   0
   1   8   2   22.49    1.50   0
   2   8   2    9.94    1.50   0
   3   8   2   25.59    1.59   0
   4   8   2   27.04    1.63   0
   5   8   2    6.60    1.57   0
   6   8   2    8.48    1.60   0
   7   8   2   27.01    1.80   0
   0   0   3 8351.78   17.45   0
   2   0   3 2241.99    8.89   0
   4   0   3  760.77    4.45   0
   6   0   3 6274.30   10.70   0
   8   0   3 3353.13    7.38   0
  10   0   3  642.21    3.15   0
  12   0   3  340.46    2.31   0
  14   0   3  471.34    2.72   0
  16   0   3    6.45    1.42   0
   1   1   3  411.29    3.67   0
   2   1   3 9578.09   16.48   0
   3   1   3    8.19    0.85   0
   4   1   3 3098.80    8.49   0
   5   1   3 2902.27    7.69   0
   6   1   3    2.21    0.68   0
   7   1   3  984.09    4.18   0
   8   1   3   26.82    1.00   0
   9   1   3  740.90    3.64   0
  10   1   3    3.24    0.82   0
  11   1   3  475.85    2.85   0
  12   1   3  275.96    2.22   0
  13   1   3   35.04    1.13   0
  14   1   3   44.13    1.28   0
  15   1   3   99.87    1.70   0
  16   1   3    2.78    1.25   0
   0   2   3 5971.47   11.73   0
   1   2   3  670.04    4.54   0
   2   2   3 2382.42    7.79   0
   3   2   3  894.65    4.72   0
   4   2   3 1893.59    6.81   0
   5   2   3   96.45    1.55   0
   6   2   3  232.74    2.21   0
   7   2   3  320.20    2.48   0
   8   2   3   32.49    1.01   0
   9   2   3  773.57    3.63   0
  10   2   3   88.31    1.41   0
  11   2   3  529.02    2.91   0
  12   2   3   23.82    1.11   0
  13   2   3  540.32    2.98   0
  14   2   3  118.56    1.70   0
  15   2   3   46.41    1.43   0
  16   2   3  381.94    2.65   0
   1   3   3 2265.21    8.15   0
   2   3   3 1285.27    5.74   0
   3   3   3 4184.04   10.09   0
   4   3   3   29.10    1.12   0
   5   3   3  528.86    3.52   0
   6   3   3  126.96    1.71   0
   7   3   3  655.56    3.54   0
   8   3   3   43.89    1.18   0
   9   3   3   11.55    0.91   0
  10   3   3   19.32    1.00   0
  11   3   3  627.14    3.24   0
  12   3   3   63.47    1.33   0
  13   3   3   50.05    1.32   0
  14   3   3   66.79    1.56   0
  15   3   3   52.26    1.61   0
   0   4   3   20.68    0.87   0
   1   4   3  322.85    2.53   0
   2   4   3  432.83    3.11   0
   3   4   3   73.33    1.51   0
   4   4   3  808.01    4.36   0
   5   4   3  244.43    2.50   0
   6   4   3  236.83    2.42   0
   7   4   3  677.20    3.64   0
   8   4   3  381.37    2.74   0
   9   4   3    0.21    0.81   0
  10   4   3  685.41    3.60   0
  11   4   3  178.86    1.91   0
  12   4   3  103.10    1.64   0
  13   4   3  264.23    2.35   0
  14   4   3   -0.00    1.39   0
   1   5   3    0.84    0.78   0
   2   5   3 1580.83    5.33   0
   3   5   3    4.66    0.78   0
   4   5   3   79.79    1.62   0
   5   5   3  482.57    3.47   0
   6   5   3  243.11    2.58   0
   7   5   3 1741.24    6.24   0
   8   5   3    9.92    1.05   0
   9   5   3  514.87    3.20   0
  10   5   3   34.88    1.33   0
  11   5   3   60.12    1.54   0
  12   5   3    8.06    1.32   0
  13   5   3  150.47    2.09   0
   0   6   3  165.13    1.92   0
   1   6   3    4.74    0.89   0
   2   6   3  172.93    1.92   0
   3   6   3  297.81    2.42   0
   4   6   3   74.30    1.40   0
   5   6   3  109.65    1.85   0
   6   6   3  325.50    2.96   0
   7   6   3    2.06    1.06   0
   8   6   3  359.84    3.11   0
   9   6   3   19.54    1.40   0
  10   6   3   50.26    1.61   0
  11   6   3   25.48    1.56   0
   1   7   3  940.84    4.40   0
   2   7   3  303.30    2.58   0
   3   7   3   39.79    1.30   0
   4   7   3   86.30    1.65   0
   5   7   3    0.32    1.06   0
   6   7   3   11.76    1.22   0
   7   7   3  300.01    2.83   0
   8   7   3   14.01    1.64   0
   9   7   3   17.00    1.76   0
   0   8   3    9.45    1.44   0
   1   8   3    0.04    1.28   0
   2   8   3  345.51    2.91   0
   3   8   3   17.03    1.57   0
   4   8   3  366.98    2.97   0
   5   8   3   52.54    1.84   0
   6   8   3    0.10    1.65   0
   0   0   4   54.66    1.43   0
   2   0   4   82.11    1.67   0
   4   0   4   75.01    1.46   0
   6   0   4 3467.19    8.30   0
   8   0   4 2517.52    6.75   0
  10   0   4  190.37    1.92   0
  12   0   4   57.64    1.28   0
  14   0   4  571.38    3.14   0
  16   0   4    0.05    1.66   0
   1   1   4    0.42    0.72   0
   2   1   4  257.51    2.65   0
   3   1   4 1870.43    6.77   0
   4   1   4  124.15    1.75   0
   5   1   4    0.18    0.67   0
   6   1   4  389.95    2.75   0
   7   1   4   76.55    1.33   0
   8   1   4   48.70    1.15   0
   9   1   4  627.42    3.18   0
  10   1   4    2.48    0.82   0
  11   1   4  347.58    2.35   0
  12   1   4   37.72    1.16   0
  13   1   4   41.70    1.22   0
  14   1   4  127.89    1.69   0
  15   1   4   14.89    1.35   0
  16   1   4    5.91    1.51   0
   0   2   4 2626.61    7.78   0
   1   2   4 1502.96    5.94   0
   2   2   4 1920.70    6.53   0
   3   2   4  597.36    3.61   0
   4   2   4    8.23    0.80   0
   5   2   4   91.12    1.50   0
   6   2   4    0.42    0.65   0
   7   2   4  113.16    1.54   0
   8   2   4  262.47    2.18   0
   9   2   4   34.33    1.03   0
  10   2   4    0.38    0.80   0
  11   2   4   93.72    1.38   0
  12   2   4   36.89    1.14   0
  13   2   4  118.71    1.56   0
  14   2   4   75.82    1.53   0
  15   2   4   30.07    1.41   0
   1   3   4    6.17    0.83   0
   2   3   4  356.88    2.93   0
   3   3   4 2561.64    7.35   0
   4   3   4   60.02    1.28   0
   5   3   4  741.66    3.98   0
   6   3   4  198.48    2.04   0
   7   3   4    6.21    0.86   0
   8   3   4  232.90    2.08   0
   9   3   4   65.81    1.31   0
  10   3   4   22.35    1.01   0
  11   3   4    6.40    0.95   0
  12   3   4  270.12    2.22   0
  13   3   4   84.47    1.55   0
  14   3   4    0.39    1.24   0
  15   3   4   50.91    1.68   0
   0   4   4  105.29    1.46   0
   1   4   4  186.65    1.89   0
   2   4   4  313.32    2.82   0
   3   4   4  196.81    2.21   0
   4   4   4  160.77    1.96   0
   5   4   4  681.49    3.86   0
   6   4   4   16.28    0.99   0
   7   4   4    1.18    0.80   0
   8   4   4  139.11    1.79   0
   9   4   4   44.18    1.22   0
  10   4   4  250.66    2.21   0
  11   4   4   66.78    1.44   0
  12   4   4   35.81    1.37   0
  13   4   4    0.29    1.33   0
  14   4   4    0.17    1.40   0
   1   5   4  185.76    1.86   0
   2   5   4  301.33    2.35   0
   3   5   4   32.31    1.03   0
   4   5   4    0.63    0.86   0
   5   5   4   38.47    1.24   0
   6   5   4  306.83    2.69   0
   7   5   4  463.16    3.20   0
   8   5   4  129.71    1.81   0
   9   5   4  222.63    2.21   0
  10   5   4   96.06    1.67   0
  11   5   4   63.40    1.54   0
  12   5   4  129.66    2.00   0
  13   5   4   47.18    1.73   0
   0   6   4   47.33    1.20   0
   1   6   4  158.33    1.81   0
   2   6   4    1.57    0.88   0
   3   6   4   94.65    1.48   0
   4   6   4  406.47    2.79   0
   5   6   4    0.15    1.02   0
   6   6   4  202.59    2.41   0
   7   6   4    0.45    1.21   0
   8   6   4    5.03    1.25   0
   9   6   4    0.00    1.24   0
  10   6   4   67.52    1.74   0
  11   6   4    0.71    1.48   0
   1   7   4  554.27    3.31   0
   2   7   4   23.88    1.25   0
   3   7   4   51.78    1.39   0
   4   7   4   -0.03    1.12   0
   5   7   4    3.18    1.15   0
   6   7   4   20.33    1.41   0
   7   7   4  185.46    2.22   0
   8   7   4   16.57    1.74   0
   9   7   4   17.47    1.79   0
   0   8   4   39.58    1.60   0
   1   8   4    0.29    1.44   0
   2   8   4   85.56    1.87   0
   3   8   4    0.81    1.45   0
   4   8   4  187.39    2.33   0
   5   8   4    0.12    1.54   0
   0   0   5 1927.49    6.73   0
   2   0   5  108.50    1.70   0
   4   0   5  313.64    2.63   0
   6   0   5  161.54    1.85   0
   8   0   5  535.85    3.17   0
  10   0   5   18.07    1.01   0
  12   0   5    1.65    0.98   0
  14   0   5    2.50    1.05   0
   1   1   5  746.00    4.12   0
   2   1   5  456.52    3.20   0
   3   1   5   67.53    1.36   0
   4   1   5  103.93    1.62   0
   5   1   5   98.92    1.47   0
   6   1   5   31.92    1.01   0
   7   1   5 1085.30    4.28   0
   8   1   5  464.05    2.83   0
   9   1   5   11.40    0.87   0
  10   1   5    5.10    0.86   0
  11   1   5   89.24    1.39   0
  12   1   5  402.18    2.59   0
  13   1   5  227.65    2.09   0
  14   1   5   25.78    1.33   0
  15   1   5   16.45    1.41   0
   0   2   5   74.39    1.40   0
   1   2   5  308.48    2.55   0
   2   2   5 1163.73    4.84   0
   3   2   5  146.02    1.83   0
   4   2   5  559.79    3.46   0
   5   2   5    9.45    0.81   0
   6   2   5  326.22    2.47   0
   7   2   5   49.48    1.16   0
   8   2   5   53.54    1.16   0
   9   2   5  135.62    1.64   0
  10   2   5   69.44    1.28   0
  11   2   5   41.57    1.16   0
  12   2   5  112.03    1.62   0
  13   2   5   16.76    1.14   0
  14   2   5    0.02    1.19   0
  15   2   5    2.82    1.43   0
   1   3   5   10.86    0.82   0
   2   3   5  271.31    2.44   0
   3   3   5  373.45    2.78   0
   4   3   5  685.29    3.56   0
   5   3   5   14.21    0.96   0
   6   3   5  172.17    1.91   0
   7   3   5    9.36    0.82   0
   8   3   5   44.35    1.14   0
   9   3   5   34.03    1.09   0
  10   3   5   35.52    1.20   0
  11   3   5    2.17    0.95   0
  12   3   5    0.25    1.05   0
  13   3   5   -0.04    1.13   0
  14   3   5    0.55    1.34   0
   0   4   5  115.41    1.94   0
   1   4   5  513.78    3.57   0
   2   4   5    2.79    0.85   0
   3   4   5  992.97    4.39   0
   4   4   5  131.17    1.75   0
   5   4   5  287.51    2.48   0
   6   4   5   93.48    1.59   0
   7   4   5  153.70    1.83   0
   8   4   5   52.07    1.25   0
   9   4   5  216.95    2.12   0
  10   4   5   65.35    1.43   0
  11   4   5   50.35    1.40   0
  12   4   5   54.63    1.50   0
  13   4   5   44.04    1.54   0
   1   5   5    0.66    0.78   0
   2   5   5  481.37    2.83   0
   3   5   5    9.79    0.89   0
   4   5   5   23.96    1.13   0
   5   5   5   40.78    1.27   0
   6   5   5    0.19    0.93   0
   7   5   5   31.73    1.30   0
   8   5   5   14.74    1.13   0
   9   5   5  105.77    1.73   0
  10   5   5    0.04    1.16   0
  11   5   5   62.40    1.63   0
  12   5   5    1.83    1.43   0
   0   6   5  924.75    3.93   0
   1   6   5    0.71    0.90   0
   2   6   5    2.09    0.95   0
   3   6   5    1.29    0.87   0
   4   6   5   79.00    1.47   0
   5   6   5  147.49    1.80   0
   6   6   5  170.20    2.36   0
   7   6   5   39.28    1.60   0
   8   6   5   56.05    1.67   0
   9   6   5   91.75    1.87   0
  10   6   5   69.89    1.86   0
   1   7   5   29.68    1.27   0
   2   7   5    0.69    1.12   0
   3   7   5  108.70    1.85   0
   4   7   5   73.22    1.59   0
   5   7   5   63.23    1.58   0
   6   7   5    4.44    1.30   0
   7   7   5   99.30    1.90   0
   8   7   5   12.14    1.66   0
   0   8   5  171.14    2.23   0
   1   8   5   27.89    1.54   0
   2   8   5   -0.01    1.51   0
   3   8   5    0.01    1.60   0
   4   8   5    9.37    1.54   0
   0   0   6 9999.99   14.07   0
   2   0   6 1101.20    4.75   0
   4   0   6    4.53    0.71   0
   6   0   6  143.35    1.79   0
   8   0   6   69.81    1.31   0
  10   0   6  178.79    1.91   0
  12   0   6   21.28    1.14   0
  14   0   6   78.86    1.51   0
   1   1   6 2098.06    6.52   0
   2   1   6  165.98    1.96   0
   3   1   6    1.07    0.69   0
   4   1   6  482.40    3.08   0
   5   1   6 1114.32    4.39   0
   6   1   6  886.79    3.88   0
   7   1   6  652.23    3.31   0
   8   1   6   25.62    0.96   0
   9   1   6   10.07    0.87   0
  10   1   6   37.74    1.07   0
  11   1   6    5.36    0.93   0
  12   1   6    7.79    1.08   0
  13   1   6  172.11    1.92   0
  14   1   6  130.22    1.91   0
  15   1   6  302.10    2.51   0
   0   2   6  104.71    1.54   0
   1   2   6   10.11    0.78   0
   2   2   6   44.33    1.08   0
   3   2   6   43.97    1.18   0
   4   2   6 1789.41    5.87   0
   5   2   6  452.58    3.01   0
   6   2   6  608.76    3.25   0
   7   2   6   60.17    1.22   0
   8   2   6  124.43    1.59   0
   9   2   6  216.82    1.95   0
  10   2   6  781.31    3.56   0
  11   2   6    7.84    1.00   0
  12   2   6  177.68    1.94   0
  13   2   6    0.21    1.17   0
  14   2   6    3.59    1.36   0
   1   3   6   76.37    1.36   0
   2   3   6   35.30    1.09   0
   3   3   6  276.69    2.32   0
   4   3   6   78.74    1.42   0
   5   3   6  251.78    2.28   0
   6   3   6    3.77    0.80   0
   7   3   6  127.55    1.65   0
   8   3   6   97.39    1.46   0
   9   3   6 1086.63    4.28   0
  10   3   6    1.28    0.95   0
  11   3   6  827.91    3.72   0
  12   3   6  119.92    1.77   0
  13   3   6    0.17    1.31   0
  14   3   6   -0.11    1.43   0
   0   4   6   28.42    1.12   0
   1   4   6  237.52    2.37   0
   2   4   6  381.51    2.77   0
   3   4   6  118.79    1.67   0
   4   4   6  874.38    4.12   0
   5   4   6 1002.73    4.43   0
   6   4   6  222.05    2.12   0
   7   4   6    0.13    0.83   0
   8   4   6   28.98    1.14   0
   9   4   6  146.85    1.84   0
  10   4   6  112.43    1.70   0
  11   4   6   11.16    1.23   0
  12   4   6   96.29    1.78   0
  13   4   6    8.05    1.51   0
   1   5   6  581.72    3.03   0
   2   5   6   22.43    0.98   0
   3   5   6  442.26    3.11   0
   4   5   6   98.30    1.67   0
   5   5   6  138.93    1.96   0
   6   5   6    0.17    1.00   0
   7   5   6   78.46    1.58   0
   8   5   6    2.30    1.09   0
   9   5   6    0.27    1.20   0
  10   5   6    1.63    1.25   0
  11   5   6   -0.01    1.35   0
   0   6   6 1397.79    4.71   0
   1   6   6  143.67    1.71   0
   2   6   6  302.61    2.28   0
   3   6   6   87.75    1.50   0
   4   6   6   33.77    1.27   0
   5   6   6    0.49    1.02   0
   6   6   6   96.56    2.02   0
   7   6   6    2.70    1.40   0
   8   6   6  263.92    2.59   0
   9   6   6   -0.00    1.44   0
  10   6   6   -0.15    1.58   0
   1   7   6    5.40    1.21   0
   2   7   6    8.27    1.20   0
   3   7   6  122.86    1.87   0
   4   7   6   24.54    1.40   0
   5   7   6  104.80    1.92   0
   6   7   6  128.55    2.03   0
   7   7   6  134.23    2.12   0
   0   8   6   -0.14    1.66   0
   1   8   6   35.85    1.69   0
   0   0   7 1820.30    5.80   0
   2   0   7 1550.47    5.38   0
   4   0   7   63.41    1.24   0
   6   0   7   32.89    1.00   0
   8   0   7   61.28    1.23   0
  10   0   7  182.70    1.80   0
  12   0   7    0.39    0.96   0
  14   0   7  170.69    2.00   0
   1   1   7  410.77    2.81   0
   2   1   7  504.20    3.09   0
   3   1   7  717.46    3.68   0
   4   1   7 1137.32    4.50   0
   5   1   7   32.62    1.09   0
   6   1   7   61.78    1.25   0
   7   1   7   62.40    1.24   0
   8   1   7   33.51    1.06   0
   9   1   7   15.15    0.96   0
  10   1   7   24.31    1.08   0
  11   1   7   22.49    1.15   0
  12   1   7   11.77    1.18   0
  13   1   7  158.89    1.93   0
  14   1   7   19.52    1.51   0
   0   2   7   92.10    1.42   0
   1   2   7  238.04    2.12   0
   2   2   7   53.87    1.21   0
   3   2   7    0.55    0.79   0
   4   2   7   88.69    1.47   0
   5   2   7  435.83    2.87   0
   6   2   7  231.69    2.07   0
   7   2   7  156.50    1.76   0
   8   2   7  709.61    3.39   0
   9   2   7    0.20    0.94   0
  10   2   7  288.85    2.24   0
  11   2   7  134.02    1.70   0
  12   2   7  144.01    1.85   0
  13   2   7   28.75    1.46   0
  14   2   7    2.09    1.53   0
   1   3   7   57.82    1.23   0
   2   3   7   69.99    1.28   0
   3   3   7  141.11    1.68   0
   4   3   7   27.97    1.10   0
   5   3   7  214.68    2.12   0
   6   3   7  228.23    2.08   0
   7   3   7  504.96    2.95   0
   8   3   7    1.14    0.94   0
   9   3   7  437.85    2.78   0
  10   3   7   43.47    1.24   0
  11   3   7  114.13    1.68   0
  12   3   7    0.17    1.29   0
  13   3   7    1.85    1.46   0
   0   4   7   88.69    1.45   0
   1   4   7   38.50    1.14   0
   2   4   7  277.75    2.35   0
   3   4   7    9.87    0.96   0
   4   4   7  268.86    2.32   0
   5   4   7  192.43    2.11   0
   6   4   7   32.98    1.22   0
   7   4   7  288.38    2.32   0
   8   4   7    1.69    1.02   0
   9   4   7    4.01    1.14   0
  10   4   7   23.49    1.24   0
  11   4   7   43.33    1.51   0
  12   4   7   53.33    1.72   0
   1   5   7  753.63    4.27   0
   2   5   7   29.95    1.29   0
   3   5   7  134.44    1.84   0
   4   5   7    1.91    1.00   0
   5   5   7    8.18    1.10   0
   6   5   7    5.04    1.21   0
   7   5   7    0.00    1.11   0
   8   5   7   54.92    1.50   0
   9   5   7    0.04    1.28   0
  10   5   7    0.34    1.39   0
  11   5   7    0.09    1.55   0
   0   6   7  253.79    2.16   0
   1   6   7    1.34    0.94   0
   2   6   7   72.61    1.44   0
   3   6   7  110.65    1.60   0
   4   6   7   48.40    1.32   0
   5   6   7   50.16    1.46   0
   6   6   7   52.50    1.83   0
   7   6   7    1.20    1.46   0
   8   6   7    5.34    1.53   0
   9   6   7    0.51    1.65   0
   1   7   7    0.93    1.28   0
   2   7   7   11.40    1.35   0
   3   7   7   -0.05    1.24   0
   4   7   7   78.08    1.84   0
   5   7   7  115.59    2.15   0
   6   7   7    0.39    1.37   0
   0   0   8  240.45    2.14   0
   2   0   8  149.76    1.73   0
   4   0   8  280.15    2.24   0
   6   0   8   20.02    0.95   0
   8   0   8    6.53    0.89   0
  10   0   8  116.39    1.59   0
  12   0   8   18.41    1.21   0
   1   1   8  328.94    2.48   0
   2   1   8  103.27    1.49   0
   3   1   8   39.54    1.09   0
   4   1   8  233.86    2.07   0
   5   1   8  152.02    1.78   0
   6   1   8  141.71    1.64   0
   7   1   8  326.85    2.33   0
   8   1   8   87.15    1.42   0
   9   1   8   30.82    1.12   0
  10   1   8   76.13    1.47   0
  11   1   8   32.71    1.31   0
  12   1   8    2.90    1.28   0
  13   1   8   42.23    1.49   0
   0   2   8  196.04    1.86   0
   1   2   8   11.01    0.87   0
   2   2   8   62.84    1.25   0
   3   2   8    8.88    0.88   0
   4   2   8   67.75    1.36   0
   5   2   8    0.59    0.75   0
   6   2   8   20.76    0.94   0
   7   2   8   12.83    0.94   0
   8   2   8   42.01    1.19   0
   9   2   8   20.49    1.10   0
  10   2   8  145.45    1.81   0
  11   2   8    0.10    1.15   0
  12   2   8   25.82    1.42   0
  13   2   8    1.10    1.50   0
   1   3   8  120.72    1.59   0
   2   3   8  396.67    2.61   0
   3   3   8  232.15    2.09   0
   4   3   8    2.88    0.86   0
   5   3   8  142.84    1.81   0
   6   3   8    1.24    0.79   0
   7   3   8    3.03    0.96   0
   8   3   8    7.92    1.06   0
   9   3   8    0.27    1.05   0
  10   3   8    0.22    1.17   0
  11   3   8    0.08    1.30   0
  12   3   8   10.90    1.44   0
   0   4   8  129.85    1.73   0
   1   4   8   47.61    1.27   0
   2   4   8   84.64    1.47   0
   3   4   8   67.36    1.37   0
   4   4   8    0.42    1.00   0
   5   4   8  203.68    2.15   0
   6   4   8   11.55    1.06   0
   7   4   8   23.60    1.16   0
   8   4   8   -0.04    1.06   0
   9   4   8  168.27    2.00   0
  10   4   8    1.77    1.35   0
  11   4   8    9.98    1.55   0
   1   5   8   72.26    1.59   0
   2   5   8    1.14    1.03   0
   3   5   8    7.76    1.17   0
   4   5   8   53.24    1.46   0
   5   5   8    0.86    1.19   0
   6   5   8   -0.03    1.22   0
   7   5   8    7.97    1.30   0
   8   5   8    1.43    1.38   0
   9   5   8    0.06    1.42   0
   0   6   8   39.61    1.27   0
   1   6   8    0.17    1.10   0
   2   6   8   28.58    1.35   0
   3   6   8   17.21    1.26   0
   4   6   8    6.07    1.14   0
   5   6   8    2.40    1.52   0
   6   6   8  204.03    2.49   0
   7   6   8    0.42    1.66   0
   1   7   8    0.97    1.46   0
   2   7   8   21.05    1.60   0
   3   7   8    0.17    1.44   0
   0   0   9  363.25    2.53   0
   2   0   9   58.23    1.21   0
   4   0   9  252.26    2.15   0
   6   0   9  233.81    1.92   0
   8   0   9   45.00    1.21   0
  10   0   9  296.60    2.29   0
  12   0   9  178.17    1.99   0
   1   1   9  744.19    3.54   0
   2   1   9  664.75    3.34   0
   3   1   9   50.15    1.19   0
   4   1   9   12.06    0.90   0
   5   1   9  241.05    2.09   0
   6   1   9  182.53    1.74   0
   7   1   9  717.43    3.32   0
   8   1   9   18.88    1.10   0
   9   1   9  115.09    1.58   0
  10   1   9   31.12    1.24   0
  11   1   9    0.69    1.24   0
  12   1   9   26.44    1.45   0
   0   2   9   43.00    1.13   0
   1   2   9   45.21    1.14   0
   2   2   9  237.33    2.08   0
   3   2   9    5.38    0.90   0
   4   2   9  793.49    3.72   0
   5   2   9   22.43    1.10   0
   6   2   9   83.28    1.43   0
   7   2   9   52.31    1.24   0
   8   2   9   -0.01    1.01   0
   9   2   9   20.80    1.20   0
  10   2   9  238.84    2.25   0
  11   2   9   46.23    1.60   0
  12   2   9   25.66    1.58   0
   1   3   9  239.79    2.08   0
   2   3   9   73.76    1.36   0
   3   3   9  427.85    2.73   0
   4   3   9    0.22    1.01   0
   5   3   9  192.90    2.04   0
   6   3   9  122.21    1.66   0
   7   3   9   -0.27    1.06   0
   8   3   9   34.80    1.33   0
   9   3   9   35.59    1.43   0
  10   3   9   16.64    1.38   0
  11   3   9  140.91    2.02   0
   0   4   9  171.07    1.92   0
   1   4   9  222.26    2.12   0
   2   4   9  194.79    1.99   0
   3   4   9    6.51    1.05   0
   4   4   9  141.27    1.87   0
   5   4   9  125.69    1.82   0
   6   4   9   41.74    1.38   0
   7   4   9   66.49    1.50   0
   8   4   9   43.07    1.46   0
   9   4   9  125.41    1.86   0
  10   4   9   88.37    1.92   0
   1   5   9   17.27    1.30   0
   2   5   9   98.47    1.74   0
   3   5   9  122.81    1.92   0
   4   5   9    2.31    1.23   0
   5   5   9  109.32    1.94   0
   6   5   9   -0.05    1.37   0
   7   5   9   89.11    1.85   0
   8   5   9    7.86    1.57   0
   0   6   9  246.16    2.22   0
   1   6   9   18.93    1.34   0
   2   6   9   12.45    1.34   0
   3   6   9   -0.05    1.24   0
   4   6   9    3.29    1.37   0
   5   6   9   13.81    1.94   0
   0   0  10  695.27    3.40   0
   2   0  10    0.08    0.82   0
   4   0  10  382.34    2.56   0
   6   0  10  351.83    2.41   0
   8   0  10  374.88    2.48   0
  10   0  10  130.09    1.77   0
   1   1  10  171.26    1.80   0
   2   1  10  267.28    2.14   0
   3   1  10    8.49    0.89   0
   4   1  10  101.45    1.50   0
   5   1  10    0.86    0.96   0
   6   1  10   73.55    1.38   0
   7   1  10  415.02    2.56   0
   8   1  10   42.45    1.32   0
   9   1  10  180.87    1.90   0
  10   1  10    0.76    1.20   0
  11   1  10    3.86    1.45   0
   0   2  10  336.62    2.49   0
   1   2  10   11.75    1.07   0
   2   2  10  655.12    3.30   0
   3   2  10   29.69    1.15   0
   4   2  10  156.00    1.80   0
   5   2  10  157.96    1.86   0
   6   2  10   18.77    1.11   0
   7   2  10   38.26    1.30   0
   8   2  10    0.74    1.20   0
   9   2  10   53.00    1.57   0
  10   2  10    2.90    1.38   0
   1   3  10  221.75    2.06   0
   2   3  10   20.09    1.08   0
   3   3  10  365.22    2.58   0
   4   3  10  179.67    1.96   0
   5   3  10  110.54    1.68   0
   6   3  10   73.49    1.58   0
   7   3  10    0.40    1.20   0
   8   3  10   -0.02    1.29   0
   9   3  10   38.27    1.57   0
   0   4  10   46.08    1.39   0
   1   4  10   44.84    1.41   0
   2   4  10   42.88    1.40   0
   3   4  10  290.90    2.44   0
   4   4  10   19.25    1.33   0
   5   4  10   36.11    1.48   0
   6   4  10   38.44    1.46   0
   7   4  10    2.67    1.35   0
   8   4  10  109.01    1.99   0
   1   5  10    2.67    1.32   0
   2   5  10    5.46    1.48   0
   3   5  10    4.98    1.48   0
   4   5  10   10.32    1.51   0
   5   5  10   57.66    1.82   0
   6   5  10    0.21    1.52   0
   0   6  10   15.15    1.53   0
   1   6  10    7.69    1.51   0
   0   0  11   12.78    1.10   0
   2   0  11    4.29    0.94   0
   4   0  11   22.20    1.15   0
   6   0  11   15.07    1.26   0
   8   0  11   70.73    1.58   0
   1   1  11    2.77    0.92   0
   2   1  11    0.79    1.01   0
   3   1  11   11.09    1.05   0
   4   1  11   40.39    1.26   0
   5   1  11    4.32    1.05   0
   6   1  11   -0.13    1.14   0
   7   1  11    5.09    1.20   0
   8   1  11   36.67    1.43   0
   9   1  11   -0.10    1.36   0
   0   2  11    3.07    1.03   0
   1   2  11   93.53    1.53   0
   2   2  11   17.14    1.14   0
   3   2  11   24.04    1.18   0
   4   2  11    2.06    1.11   0
   5   2  11   47.71    1.42   0
   6   2  11    2.74    1.21   0
   7   2  11    8.65    1.31   0
   8   2  11    0.04    1.33   0
   9   2  11    0.01    1.38   0
   1   3  11   17.02    1.19   0
   2   3  11    0.14    1.20   0
   3   3  11   33.79    1.34   0
   4   3  11    6.70    1.21   0
   5   3  11    0.00    1.20   0
   6   3  11    0.65    1.33   0
   7   3  11    0.17    1.36   0
   8   3  11    0.06    1.47   0
   0   4  11   17.92    1.37   0
   1   4  11    3.42    1.25   0
   2   4  11   -0.05    1.35   0
   3   4  11   38.73    1.52   0
   4   4  11   12.29    1.43   0
   5   4  11    8.65    1.45   0
   6   4  11    0.25    1.47   0
   1   5  11    8.71    1.66   0
   2   5  11    4.08    1.69   0
   3   5  11    0.26    1.60   0
   0   0  12  402.66    2.67   0
   2   0  12   38.27    1.32   0
   4   0  12    4.04    1.18   0
   6   0  12   60.43    1.54   0
   1   1  12  148.49    1.83   0
   2   1  12   52.82    1.43   0
   3   1  12    0.85    1.18   0
   4   1  12    0.18    1.16   0
   5   1  12  142.28    1.92   0
   6   1  12   11.37    1.29   0
   7   1  12  129.21    1.83   0
   0   2  12   16.91    1.35   0
   1   2  12   -0.13    1.23   0
   2   2  12   59.55    1.56   0
   3   2  12    0.24    1.21   0
   4   2  12  222.03    2.20   0
   5   2  12    5.69    1.38   0
   6   2  12   32.66    1.50   0
   7   2  12    1.39    1.50   0
   1   3  12   85.57    1.65   0
   2   3  12    0.11    1.31   0
   3   3  12   55.12    1.66   0
   4   3  12    0.99    1.40   0
   5   3  12    5.67    1.58   0
   0   4  12   -0.17    1.46   0
   1   4  12   59.01    1.80   0
   2   4  12   11.46    1.60   0
   0   0  13   78.30    1.62   0
   2   0  13  306.02    2.47   0
   4   0  13  123.81    2.01   0
   1   1  13  155.87    2.01   0
   2   1  13   44.59    1.58   0
   3   1  13   27.95    1.58   0
   4   1  13  171.43    2.09   0
   0   2  13   28.75    1.52   0
   1   2  13    0.03    1.40   0
   2   2  13    5.95    1.48   0
   3   2  13    6.63    1.56   0
;
_shelx_hkl_checksum     94715
_shelx_res_file
;
TITL
    LansforditV11.res
    created by SHELXL-2016/6 at 09:56:40 on 06-Nov-2019
CELL  0.71073 12.35640  6.51650  9.93370 90.00000 90.00000 90.00000
ZERR 4  0.00180  0.00070  0.00110  0.00000  0.00000  0.00000
LATT 1
SYMM -X, -Y, Z
SYMM X+ 0.50000, -Y+ 0.50000, -Z
SYMM -X+ 0.50000, Y+ 0.50000, -Z
SFAC Mg C  O  H
UNIT 4  4  36  48
L.S. 12
ACTA
Bond $H
FMAP 2
PLAN 4
HTAB O5 O2_$3
HTAB O6 O5_$1
EQIV $1 -x+1, -y, -z+1
HTAB O6 O5_$7
EQIV $7 x+1/2, -y+1/2, -z+1
HTAB O3 O4_$6
EQIV $6 x-1/2, -y+1/2, -z+1
HTAB O3 O4_$5
EQIV $5 -x+1, -y+1, -z+1
HTAB O2 O4_$3
EQIV $3 x, y, -z+1
HTAB O2 O6
HTAB
WGHT    0.048300    0.180500
FVAR       1.02666
MOLE 1
MG1   1    0.500000    0.000000    0.339225    10.50000    0.01665    0.01562 =
         0.01845    0.00000    0.00000   -0.00105
C1    2    0.612452    0.349389    0.500000    10.50000    0.01411    0.01404 =
         0.02464    0.00000    0.00000    0.00102
O1    3    0.555742    0.181755    0.500000    10.50000    0.01990    0.01545 =
         0.02133    0.00000    0.00000   -0.00443
O2    3    0.559820    0.207561    0.197746    11.00000    0.02269    0.02265 =
         0.02189    0.00240    0.00225   -0.00163
O3    3    0.357216    0.164560    0.328788    11.00000    0.01740    0.01881 =
         0.03282   -0.00254    0.00108    0.00038
O4    3    0.640984    0.430999    0.612168    11.00000    0.02302    0.01740 =
         0.02808   -0.00310   -0.00306   -0.00310
O5    3    0.403863    0.324029    1.000000    10.50000    0.02280    0.03629 =
         0.02902    0.00000    0.00000    0.00132
O6    3    0.693164    0.058516    0.000000    10.50000    0.02195    0.02799 =
         0.03305    0.00000    0.00000   -0.00217
H2A   4    0.607925    0.166819    0.143648    11.00000    0.03864
H2B   4    0.591313    0.304918    0.251535    11.00000    0.05653
H3A   4    0.355286    0.302096    0.354464    11.00000    0.04343
H3B   4    0.298603    0.124119    0.345390    11.00000    0.03325
H6A   4    0.754713    0.062398    0.000000    10.50000    0.03903
H6B   4    0.677590   -0.071270    0.000000    10.50000    0.03998
H5    4    0.442050    0.309779    0.934074    11.00000    0.04847
HKLF 4
REM
REM R1 =  0.0287 for     965 Fo > 4sig(Fo)  and  0.0356 for all    1143 data
REM     83 parameters refined using      0 restraints
END
WGHT      0.0489      0.1726
REM Instructions for potential hydrogen bonds
HTAB O2 O6
HTAB O2 O4_$3
HTAB O3 O4_$5
HTAB O3 O4_$6
HTAB O6 O5_$7
HTAB O6 O5_$1
HTAB O5 O2_$3
REM Highest difference peak  0.226,  deepest hole -0.261,  1-sigma level  0.056
Q1    1   0.5000  0.0000  0.0000  10.25000  0.05    0.23
Q2    1   0.6794  0.3119  0.0000  10.50000  0.05    0.21
Q3    1   0.4180  0.0835  0.3035  11.00000  0.05    0.21
Q4    1   0.4405  0.1896  0.5000  10.50000  0.05    0.21
;
_shelx_res_checksum     28193
data_global
_journal_date_recd_electronic     2019-10-30
_journal_date_accepted     2020-02-04
_journal_name_full     'Acta Crystallographica, Section C'
_journal_year     2020
_journal_volume     76
_journal_issue      3
_journal_page_first     244
_journal_page_last     249
_journal_paper_category     FA
_journal_paper_doi     10.1107/S2053229620001540
_journal_coeditor_code     LG3251
_publ_contact_author_name     'Christine Rincke'
_publ_contact_author_address
;
Institute of Inorganic Chemistry
TU Bergakademie freiberg
Leipziger Strasse 29
D-09599 Freiberg
Germany
;
_publ_contact_author_email     christine.rincke@chemie.tu-freiberg.de
_publ_contact_author_fax     '03731-39  4058'
_publ_contact_author_phone     '03731-39 2158'
_publ_section_title
;
A new hydrate of magnesium carbonate, MgCO~3~\\cdot6H~2~O
;
loop_
    _publ_author_name
    _publ_author_footnote
    _publ_author_address
    'Rincke, Christine' .
;
Institute of Inorganic Chemistry
TU Bergakademie Freiberg
Leipziger Strasse 29
D-09599 Freiberg
Germany
;
    'Schmidt, Horst' .
;
Institute of Inorganic Chemistry
TU Bergakademie Freiberg
Leipziger Strasse 29
D-09599 Freiberg
Germany
;
    'Voigt, Wolfgang' .
;
Institute of Inorganic Chemistry
TU Bergakademie Freiberg
Leipziger Strasse 29
D-09599 Freiberg
Germany
;
_publ_section_synopsis
;
The formation of a previously unknown higher hydrated magnesium carbonate,
MgCO~3~\\cdot6H~2~O, was confirmed. Its crystal structure differs from the
other known magnesium carbonates significantly, but it exhibits similarities
to NiCO~3~\\cdot5.5H~2~O. \f\y
;
