# Supplementary material for: A new hydrate of magnesium carbonate, MgCO3·6H2O
Source: Acta Crystallogr C Struct Chem. 2020 Feb 13;76(Pt 3):244–9. doi: 10.1107/S2053229620001540 (PMC7057182; doi:10.1107/S2053229620001540)
Supplement: Supplementary file 2 [file c-76-00244-Isup2.hkl]

data_I                                                                          
_shelx_title ' '                                                                
_shelx_refln_list_code          4                                               
_shelx_F_calc_maximum      100.93                                               
_exptl_crystal_F_000       408.00                                               
_reflns_d_resolution_high  0.7281                                               
                                                                                
loop_                                                                           
 _space_group_symop_operation_xyz                                               
 'x, y, z'                                                                      
 '-x, -y, z'                                                                    
 'x+1/2, -y+1/2, -z'                                                            
 '-x+1/2, y+1/2, -z'                                                            
 '-x, -y, -z'                                                                   
 'x, y, -z'                                                                     
 '-x-1/2, y-1/2, z'                                                             
 'x-1/2, -y-1/2, z'                                                             
                                                                                
_cell_length_a    12.3564                                                       
_cell_length_b     6.5165                                                       
_cell_length_c     9.9337                                                       
_cell_angle_alpha  90.000                                                       
_cell_angle_beta   90.000                                                       
_cell_angle_gamma  90.000                                                       
                                                                                
_shelx_F_squared_multiplier     1.000                                           
                                                                                
loop_                                                                           
 _refln_index_h                                                                 
 _refln_index_k                                                                 
 _refln_index_l                                                                 
 _refln_F_squared_calc                                                          
 _refln_F_squared_meas                                                          
 _refln_F_squared_sigma                                                         
 _refln_observed_status                                                         
   2   0   0       5226.73       5537.53        16.81 o                         
   4   0   0       6751.35       7105.46        13.80 o                         
   6   0   0        723.02        712.35         3.75 o                         
   8   0   0        288.52        304.26         2.31 o                         
  10   0   0        178.56        168.10         1.70 o                         
  12   0   0          0.17          0.08         0.75 o                         
  14   0   0        845.95        875.76         3.61 o                         
  16   0   0        289.30        298.24         2.17 o                         
   1   1   0       1837.69       1803.96        11.95 o                         
   2   1   0        643.36        663.02         6.02 o                         
   3   1   0       2230.22       2333.28         9.04 o                         
   4   1   0       3891.63       3867.00        10.18 o                         
   5   1   0       4872.63       4724.16        10.25 o                         
   6   1   0       2475.88       2667.32         7.17 o                         
   7   1   0          4.65          6.77         0.75 o                         
   8   1   0          0.00          0.53         0.64 o                         
   9   1   0         24.52         20.34         0.83 o                         
  10   1   0        133.77        135.86         1.53 o                         
  11   1   0        414.04        436.85         2.53 o                         
  12   1   0         72.03         68.77         1.19 o                         
  13   1   0         95.38         99.58         1.42 o                         
  14   1   0        342.62        368.25         2.50 o                         
  15   1   0        245.19        255.34         2.06 o                         
  16   1   0         93.78         93.72         1.61 o                         
   0   2   0        665.25        577.00         7.14 o                         
   1   2   0        985.45       1008.12         7.34 o                         
   2   2   0        961.13       1023.93         6.59 o                         
   3   2   0         38.02         31.92         1.22 o                         
   4   2   0       1697.69       1461.66         6.44 o                         
   5   2   0       7687.49       7991.08        13.29 o                         
   6   2   0       4398.10       4269.30         9.15 o                         
   7   2   0        284.07        329.05         2.50 o                         
   8   2   0       1695.64       1670.97         5.26 o                         
   9   2   0       1923.31       1883.76         5.70 o                         
  10   2   0       1086.61       1142.84         4.32 o                         
  11   2   0          2.19          3.43         0.83 o                         
  12   2   0        203.57        203.96         1.87 o                         
  13   2   0         60.87         56.81         1.27 o                         
  14   2   0         81.55         80.43         1.45 o                         
  15   2   0        144.96        150.57         1.87 o                         
  16   2   0         29.25         25.01         1.45 o                         
   1   3   0        132.37        209.82         2.89 o                         
   2   3   0        760.38        760.18         5.23 o                         
   3   3   0       1259.85       1164.43         5.94 o                         
   4   3   0       2019.12       2065.50         7.40 o                         
   5   3   0        791.06        790.85         4.38 o                         
   6   3   0        969.79        988.96         4.63 o                         
   7   3   0        114.52        117.99         1.64 o                         
   8   3   0         28.42         35.12         1.04 o                         
   9   3   0       2525.35       2649.92         6.73 o                         
  10   3   0        121.59        137.17         1.70 o                         
  11   3   0       2111.35       2163.54         6.06 o                         
  12   3   0         20.48         16.35         1.01 o                         
  13   3   0          4.50          1.87         0.98 o                         
  14   3   0          1.38          0.42         1.08 o                         
  15   3   0         53.37         45.87         1.48 o                         
   0   4   0         38.32         29.18         1.52 o                         
   1   4   0         99.14         83.07         1.86 o                         
   2   4   0       1316.78       1290.15         6.19 o                         
   3   4   0       2243.07       2218.92         7.94 o                         
   4   4   0       2290.69       2245.23         7.57 o                         
   5   4   0        841.14        859.19         4.48 o                         
   6   4   0        150.11        156.91         2.00 o                         
   7   4   0         11.07         10.02         0.88 o                         
   8   4   0          1.19          0.65         0.74 o                         
   9   4   0          1.38          0.62         0.74 o                         
  10   4   0        206.11        199.48         2.01 o                         
  11   4   0        216.25        220.25         2.15 o                         
  12   4   0        152.32        154.68         1.87 o                         
  13   4   0         83.54         80.96         1.58 o                         
  14   4   0         51.31         50.03         1.53 o                         
  15   4   0          4.33          1.02         1.31 o                         
   1   5   0       2688.49       2560.20         9.55 o                         
   2   5   0       1290.93       1200.27         6.13 o                         
   3   5   0        376.30        361.93         3.19 o                         
   4   5   0        412.91        386.19         3.24 o                         
   5   5   0        136.23        139.84         1.97 o                         
   6   5   0        167.59        152.94         1.97 o                         
   7   5   0        307.11        336.97         2.76 o                         
   8   5   0        199.32        192.33         2.15 o                         
   9   5   0         35.01         33.45         1.19 o                         
  10   5   0         12.34          9.59         0.95 o                         
  11   5   0         82.17         79.19         1.53 o                         
  12   5   0        141.59        142.82         1.90 o                         
  13   5   0        212.80        227.89         2.27 o                         
  14   5   0          0.70          0.09         1.36 o                         
   0   6   0       1069.48       1072.63         5.90 o                         
   1   6   0        106.69        114.74         2.45 o                         
   2   6   0        738.44        755.93         5.35 o                         
   3   6   0        181.55        180.14         2.52 o                         
   4   6   0         35.72         36.47         1.32 o                         
   5   6   0        330.02        334.47         3.05 o                         
   6   6   0         17.18         18.94         1.16 o                         
   7   6   0         58.30         58.59         1.49 o                         
   8   6   0        190.47        198.90         2.31 o                         
   9   6   0         93.62         89.28         1.70 o                         
  10   6   0         68.19         69.33         1.65 o                         
  11   6   0          6.39          3.67         1.32 o                         
  12   6   0         54.33         55.11         1.70 o                         
   1   7   0         95.13        101.00         1.36 o                         
   2   7   0          3.77          2.90         0.85 o                         
   3   7   0          5.30          4.20         1.45 o                         
   4   7   0         58.65         57.52         1.83 o                         
   5   7   0        111.12        111.48         2.17 o                         
   6   7   0        164.13        170.17         2.41 o                         
   7   7   0       1034.57       1116.92         5.65 o                         
   8   7   0         10.21          8.01         1.40 o                         
   9   7   0        109.87        107.19         2.11 o                         
  10   7   0         15.09          8.59         1.66 o                         
   0   8   0        244.69        254.71         2.05 o                         
   1   8   0         46.12         47.56         1.25 o                         
   2   8   0         55.64         55.30         1.33 o                         
   3   8   0         81.33         77.30         1.49 o                         
   4   8   0        363.47        377.13         2.46 o                         
   5   8   0          1.73          0.66         1.28 o                         
   6   8   0         44.68         46.99         2.38 o                         
   7   8   0          0.13          0.05         1.94 o                         
   2   0   1        703.17        693.52         5.60 o                         
   4   0   1       1089.37       1109.10         5.41 o                         
   6   0   1       2002.84       1840.74         5.94 o                         
   8   0   1       2235.16       2193.82         5.96 o                         
  10   0   1        577.37        558.05         2.87 o                         
  12   0   1         12.16         13.50         0.85 o                         
  14   0   1        319.44        328.47         2.30 o                         
  16   0   1         31.90         29.15         1.33 o                         
   1   1   1         14.97         15.64         1.26 o                         
   2   1   1        749.46        751.98         6.06 o                         
   3   1   1       4590.77       4679.14        12.53 o                         
   4   1   1       1388.86       1356.06         6.28 o                         
   5   1   1         12.67          8.23         0.84 o                         
   6   1   1         74.36         72.75         1.41 o                         
   7   1   1          1.28          1.10         0.62 o                         
   8   1   1        147.25        146.10         1.65 o                         
   9   1   1         82.41         74.08         1.26 o                         
  10   1   1          3.60          3.53         0.76 o                         
  11   1   1        122.33        127.71         1.59 o                         
  12   1   1         32.75         32.27         1.00 o                         
  13   1   1        153.92        163.54         1.74 o                         
  14   1   1          1.10          0.18         0.99 o                         
  15   1   1          0.31         -0.05         1.01 o                         
  16   1   1         48.01         44.37         1.43 o                         
   0   2   1        405.42        416.88         3.85 o                         
   1   2   1       5237.35       5041.97        13.39 o                         
   2   2   1       1277.09       1134.08         6.68 o                         
   3   2   1       1043.25        940.16         5.51 o                         
   4   2   1          1.70          2.95         0.75 o                         
   5   2   1       1652.47       1769.76         6.49 o                         
   6   2   1         22.27         22.03         0.97 o                         
   7   2   1        234.47        246.35         2.27 o                         
   8   2   1        527.24        530.16         3.16 o                         
   9   2   1         45.03         44.78         1.14 o                         
  10   2   1         38.07         39.36         1.06 o                         
  11   2   1         47.49         47.31         1.16 o                         
  12   2   1        136.29        139.35         1.61 o                         
  13   2   1          2.04          0.85         0.86 o                         
  14   2   1         81.06         79.49         1.39 o                         
  15   2   1         13.68         12.78         1.20 o                         
  16   2   1          0.25         -0.28         1.26 o                         
   1   3   1        279.92        309.34         3.67 o                         
   2   3   1        324.13        323.16         3.64 o                         
   3   3   1       1135.27       1102.05         5.70 o                         
   4   3   1         19.35         21.39         1.04 o                         
   5   3   1        272.03        261.30         2.54 o                         
   6   3   1        574.10        580.58         3.56 o                         
   7   3   1        137.98        141.98         1.76 o                         
   8   3   1        138.58        144.10         1.77 o                         
   9   3   1        306.22        326.86         2.45 o                         
  10   3   1         57.44         61.84         1.26 o                         
  11   3   1        154.35        157.43         1.76 o                         
  12   3   1        143.75        151.46         1.75 o                         
  13   3   1          1.94          0.70         0.98 o                         
  14   3   1          1.37          0.29         1.08 o                         
  15   3   1          0.05          0.04         1.25 o                         
   0   4   1         57.22         64.19         1.42 o                         
   1   4   1        127.95        124.66         2.31 o                         
   2   4   1        185.61        164.50         2.31 o                         
   3   4   1        159.90        148.94         2.23 o                         
   4   4   1        512.35        504.61         3.68 o                         
   5   4   1         15.98         13.60         0.89 o                         
   6   4   1         75.42         75.23         1.45 o                         
   7   4   1        333.66        332.56         2.69 o                         
   8   4   1         44.67         46.33         1.20 o                         
   9   4   1         16.95         17.24         0.93 o                         
  10   4   1        146.17        154.27         1.74 o                         
  11   4   1          7.07          4.35         0.87 o                         
  12   4   1        102.04        105.36         1.59 o                         
  13   4   1         76.68         77.27         1.50 o                         
  14   4   1          6.73          3.55         1.25 o                         
  15   4   1          2.84          0.24         1.40 o                         
   1   5   1        751.67        725.22         4.04 o                         
   2   5   1          0.13          1.11         0.96 o                         
   3   5   1          0.24          0.12         0.83 o                         
   4   5   1        145.17        141.54         2.07 o                         
   5   5   1         24.57         22.87         1.09 o                         
   6   5   1        264.42        265.76         2.59 o                         
   7   5   1        178.54        192.91         2.15 o                         
   8   5   1        269.80        268.84         2.46 o                         
   9   5   1         26.91         28.19         1.17 o                         
  10   5   1         44.50         42.26         1.24 o                         
  11   5   1          3.62          1.65         1.03 o                         
  12   5   1        187.63        187.25         2.04 o                         
  13   5   1         28.57         24.52         1.40 o                         
   0   6   1        241.70        235.14         2.47 o                         
   1   6   1         61.36         50.84         1.32 o                         
   2   6   1         92.25         91.84         1.55 o                         
   3   6   1          0.01         -0.28         0.94 o                         
   4   6   1        128.58        134.51         2.08 o                         
   5   6   1          9.64          4.47         1.02 o                         
   6   6   1         52.23         56.75         1.52 o                         
   7   6   1          7.05          5.69         1.04 o                         
   8   6   1          0.76          0.53         1.08 o                         
   9   6   1          3.01          2.31         1.08 o                         
  10   6   1         17.69         12.24         1.24 o                         
  11   6   1          0.63         -0.02         1.33 o                         
  12   6   1          0.04          0.07         1.42 o                         
   1   7   1        219.97        231.38         2.47 o                         
   2   7   1         11.19         10.04         1.09 o                         
   3   7   1         17.25         13.89         1.16 o                         
   4   7   1        121.93        122.53         1.79 o                         
   5   7   1         85.30         83.18         2.00 o                         
   6   7   1          1.69          0.67         1.26 o                         
   7   7   1         99.70         99.22         2.06 o                         
   8   7   1         15.44         11.60         1.41 o                         
   9   7   1          3.43          1.62         1.48 o                         
  10   7   1          0.90          0.07         1.57 o                         
   0   8   1          0.55          0.13         1.01 o                         
   1   8   1         15.87         12.49         1.15 o                         
   2   8   1          7.15          3.19         1.10 o                         
   3   8   1          4.34          2.00         1.54 o                         
   4   8   1         82.23         80.83         2.04 o                         
   5   8   1         29.94         31.08         1.73 o                         
   6   8   1          1.26         -0.09         1.53 o                         
   7   8   1         28.88         25.33         2.05 o                         
   0   0   2        358.62        405.07         4.60 o                         
   2   0   2       1060.76       1019.20         6.68 o                         
   4   0   2        344.05        351.42         2.95 o                         
   6   0   2        488.03        468.68         2.98 o                         
   8   0   2        182.49        170.75         1.76 o                         
  10   0   2        376.02        365.41         2.34 o                         
  12   0   2         72.47         74.92         1.23 o                         
  14   0   2        389.53        401.30         2.48 o                         
  16   0   2         17.92         16.76         1.20 o                         
   1   1   2       1503.15       1430.18         7.49 o                         
   2   1   2         43.34         48.41         1.52 o                         
   3   1   2        105.79         94.43         1.78 o                         
   4   1   2       1947.63       1850.65         6.70 o                         
   5   1   2        439.64        444.61         3.28 o                         
   6   1   2        240.40        241.67         2.33 o                         
   7   1   2        756.69        739.74         3.74 o                         
   8   1   2        313.09        304.87         2.35 o                         
   9   1   2        233.66        242.63         2.09 o                         
  10   1   2        172.47        180.11         1.85 o                         
  11   1   2          0.20          0.26         0.75 o                         
  12   1   2          3.51          2.87         0.77 o                         
  13   1   2        127.76        128.31         1.62 o                         
  14   1   2         22.85         20.63         1.07 o                         
  15   1   2          2.00          0.71         1.11 o                         
  16   1   2          3.33          0.90         1.26 o                         
   0   2   2        468.58        453.73         4.21 o                         
   1   2   2        825.79        857.31         5.48 o                         
   2   2   2        716.46        686.15         4.78 o                         
   3   2   2         21.10         23.81         1.05 o                         
   4   2   2        210.14        205.82         2.40 o                         
   5   2   2         24.33         27.95         1.03 o                         
   6   2   2          0.21          0.54         0.68 o                         
   7   2   2         36.75         40.08         1.06 o                         
   8   2   2        439.35        436.98         2.85 o                         
   9   2   2         11.85         12.42         0.86 o                         
  10   2   2        276.21        284.49         2.23 o                         
  11   2   2          2.84          3.57         0.78 o                         
  12   2   2         77.20         74.74         1.33 o                         
  13   2   2          0.48          0.13         0.90 o                         
  14   2   2         10.62          8.33         1.04 o                         
  15   2   2         20.34         17.43         1.21 o                         
  16   2   2          3.78          0.54         1.29 o                         
   1   3   2        527.60        509.01         3.42 o                         
   2   3   2        912.49        881.44         5.30 o                         
   3   3   2       1593.16       1542.80         6.57 o                         
   4   3   2          2.67          2.81         0.70 o                         
   5   3   2        792.40        786.72         4.22 o                         
   6   3   2         86.62         79.46         1.43 o                         
   7   3   2         51.84         51.31         1.19 o                         
   8   3   2          6.41          7.33         0.80 o                         
   9   3   2          0.18          0.47         0.71 o                         
  10   3   2         18.73         18.31         0.93 o                         
  11   3   2         13.83         11.94         0.85 o                         
  12   3   2          0.00          0.00         0.85 o                         
  13   3   2         34.28         30.75         1.16 o                         
  14   3   2         32.21         27.73         1.22 o                         
  15   3   2          8.66          4.76         1.23 o                         
   0   4   2        569.12        565.26         3.33 o                         
   1   4   2          8.66          8.67         0.77 o                         
   2   4   2        570.04        504.60         3.44 o                         
   3   4   2        237.23        223.45         2.63 o                         
   4   4   2         63.60         57.10         1.41 o                         
   5   4   2        108.18        107.82         1.70 o                         
   6   4   2         19.99         19.07         0.99 o                         
   7   4   2         62.78         60.32         1.29 o                         
   8   4   2          5.82          6.46         0.83 o                         
   9   4   2        133.76        135.25         1.70 o                         
  10   4   2         65.98         64.47         1.32 o                         
  11   4   2         27.53         26.51         1.09 o                         
  12   4   2         14.73         12.67         1.05 o                         
  13   4   2          0.21          0.04         1.04 o                         
  14   4   2          0.03          0.02         1.23 o                         
   1   5   2        467.87        441.04         2.98 o                         
   2   5   2         67.91         72.74         1.38 o                         
   3   5   2         18.88         19.35         0.99 o                         
   4   5   2        107.26        100.57         1.80 o                         
   5   5   2          2.69          3.18         0.82 o                         
   6   5   2         41.99         42.09         1.32 o                         
   7   5   2          5.87          4.79         0.94 o                         
   8   5   2         42.87         45.79         1.25 o                         
   9   5   2         17.76         15.22         1.03 o                         
  10   5   2         20.59         18.38         1.15 o                         
  11   5   2         37.61         33.66         1.26 o                         
  12   5   2         70.23         69.75         1.57 o                         
  13   5   2         27.23         23.83         1.42 o                         
   0   6   2         27.35         25.56         1.08 o                         
   1   6   2         13.45         12.37         0.97 o                         
   2   6   2         27.47         27.46         1.05 o                         
   3   6   2         18.53         17.14         1.00 o                         
   4   6   2         27.29         26.57         1.22 o                         
   5   6   2         23.25         22.47         1.19 o                         
   6   6   2        413.33        431.07         3.43 o                         
   7   6   2          6.12          5.73         1.08 o                         
   8   6   2         60.33         61.60         1.57 o                         
   9   6   2          6.34          4.29         1.09 o                         
  10   6   2          0.58         -0.01         1.16 o                         
  11   6   2         70.68         77.40         1.69 o                         
  12   6   2         14.03         10.52         1.50 o                         
   1   7   2         27.56         26.26         1.15 o                         
   2   7   2         47.09         42.72         1.24 o                         
   3   7   2         17.59         17.50         1.09 o                         
   4   7   2          7.24          6.56         1.06 o                         
   5   7   2         35.45         34.19         1.30 o                         
   6   7   2          1.50          0.54         1.11 o                         
   7   7   2         90.81         98.60         2.07 o                         
   8   7   2         34.76         33.41         1.71 o                         
   9   7   2        121.84        135.60         2.36 o                         
  10   7   2          4.96          2.52         1.67 o                         
   0   8   2         86.45         89.90         1.89 o                         
   1   8   2         22.85         21.34         1.42 o                         
   2   8   2         13.27          9.43         1.42 o                         
   3   8   2         27.37         24.28         1.51 o                         
   4   8   2         27.43         25.65         1.55 o                         
   5   8   2         10.18          6.26         1.49 o                         
   6   8   2         12.05          8.05         1.52 o                         
   7   8   2         28.09         25.63         1.71 o                         
   0   0   3       7945.66       7923.80        16.56 o                         
   2   0   3       2094.17       2127.10         8.43 o                         
   4   0   3        588.98        721.79         4.22 o                         
   6   0   3       6231.80       5952.78        10.15 o                         
   8   0   3       3233.42       3181.30         7.00 o                         
  10   0   3        622.35        609.30         2.99 o                         
  12   0   3        309.49        323.01         2.19 o                         
  14   0   3        416.63        447.19         2.58 o                         
  16   0   3          8.10          6.12         1.35 o                         
   1   1   3        464.63        390.21         3.48 o                         
   2   1   3       9613.93       9087.27        15.64 o                         
   3   1   3          5.45          7.77         0.81 o                         
   4   1   3       2867.30       2940.01         8.05 o                         
   5   1   3       2859.43       2753.55         7.30 o                         
   6   1   3          2.66          2.10         0.65 o                         
   7   1   3        936.26        933.66         3.97 o                         
   8   1   3         26.96         25.45         0.95 o                         
   9   1   3        691.86        702.93         3.45 o                         
  10   1   3          3.90          3.07         0.78 o                         
  11   1   3        439.72        451.47         2.70 o                         
  12   1   3        256.38        261.82         2.11 o                         
  13   1   3         36.17         33.24         1.07 o                         
  14   1   3         46.15         41.87         1.21 o                         
  15   1   3        105.78         94.75         1.61 o                         
  16   1   3          6.49          2.64         1.19 o                         
   0   2   3       5676.61       5665.47        11.13 o                         
   1   2   3        634.85        635.70         4.31 o                         
   2   2   3       2210.76       2260.34         7.39 o                         
   3   2   3        813.42        848.80         4.48 o                         
   4   2   3       1847.16       1796.55         6.46 o                         
   5   2   3         93.51         91.51         1.47 o                         
   6   2   3        235.45        220.81         2.10 o                         
   7   2   3        319.48        303.79         2.35 o                         
   8   2   3         29.70         30.83         0.96 o                         
   9   2   3        753.85        733.93         3.44 o                         
  10   2   3         78.13         83.78         1.34 o                         
  11   2   3        496.56        501.91         2.76 o                         
  12   2   3         24.45         22.60         1.05 o                         
  13   2   3        490.03        512.63         2.83 o                         
  14   2   3        110.45        112.48         1.61 o                         
  15   2   3         47.04         44.03         1.36 o                         
  16   2   3        325.46        362.37         2.51 o                         
   1   3   3       2284.37       2149.13         7.73 o                         
   2   3   3       1215.53       1219.41         5.45 o                         
   3   3   3       4040.92       3969.63         9.57 o                         
   4   3   3         29.06         27.61         1.06 o                         
   5   3   3        497.11        501.76         3.34 o                         
   6   3   3        119.90        120.45         1.62 o                         
   7   3   3        614.08        621.97         3.36 o                         
   8   3   3         37.70         41.64         1.12 o                         
   9   3   3         10.55         10.96         0.86 o                         
  10   3   3         19.84         18.33         0.95 o                         
  11   3   3        551.85        595.00         3.07 o                         
  12   3   3         55.71         60.22         1.26 o                         
  13   3   3         45.87         47.49         1.25 o                         
  14   3   3         63.99         63.37         1.48 o                         
  15   3   3         51.45         49.58         1.53 o                         
   0   4   3         22.87         19.62         0.83 o                         
   1   4   3        305.07        306.31         2.40 o                         
   2   4   3        463.90        410.65         2.95 o                         
   3   4   3         73.89         69.57         1.43 o                         
   4   4   3        806.74        766.60         4.14 o                         
   5   4   3        246.47        231.90         2.37 o                         
   6   4   3        207.15        224.69         2.30 o                         
   7   4   3        610.75        642.50         3.45 o                         
   8   4   3        327.13        361.83         2.60 o                         
   9   4   3          0.06          0.20         0.77 o                         
  10   4   3        605.35        650.29         3.42 o                         
  11   4   3        159.11        169.69         1.81 o                         
  12   4   3         95.48         97.82         1.56 o                         
  13   4   3        245.21        250.69         2.23 o                         
  14   4   3          0.34          0.00         1.32 o                         
   1   5   3          1.57          0.80         0.74 o                         
   2   5   3       1547.36       1499.82         5.06 o                         
   3   5   3          4.57          4.42         0.74 o                         
   4   5   3         76.47         75.70         1.54 o                         
   5   5   3        437.35        457.84         3.29 o                         
   6   5   3        229.28        230.65         2.45 o                         
   7   5   3       1530.54       1652.01         5.92 o                         
   8   5   3         11.84          9.41         1.00 o                         
   9   5   3        469.41        488.49         3.04 o                         
  10   5   3         36.67         33.09         1.26 o                         
  11   5   3         59.54         57.04         1.46 o                         
  12   5   3         11.39          7.65         1.25 o                         
  13   5   3        141.46        142.76         1.98 o                         
   0   6   3        153.86        156.67         1.82 o                         
   1   6   3          7.03          4.50         0.84 o                         
   2   6   3        154.46        164.07         1.82 o                         
   3   6   3        278.49        282.55         2.30 o                         
   4   6   3         70.10         70.49         1.33 o                         
   5   6   3        102.51        104.03         1.76 o                         
   6   6   3        279.92        308.82         2.81 o                         
   7   6   3          3.06          1.95         1.01 o                         
   8   6   3        333.81        341.40         2.95 o                         
   9   6   3         20.87         18.54         1.33 o                         
  10   6   3         46.70         47.68         1.53 o                         
  11   6   3         28.80         24.17         1.48 o                         
   1   7   3        824.14        892.63         4.17 o                         
   2   7   3        274.05        287.76         2.45 o                         
   3   7   3         39.57         37.75         1.23 o                         
   4   7   3         80.05         81.88         1.57 o                         
   5   7   3          0.06          0.30         1.01 o                         
   6   7   3         15.10         11.16         1.16 o                         
   7   7   3        252.08        284.64         2.68 o                         
   8   7   3         16.12         13.29         1.56 o                         
   9   7   3         22.13         16.13         1.67 o                         
   0   8   3         13.15          8.97         1.37 o                         
   1   8   3          0.26          0.04         1.21 o                         
   2   8   3        308.94        327.80         2.76 o                         
   3   8   3         20.08         16.16         1.49 o                         
   4   8   3        317.04        348.17         2.82 o                         
   5   8   3         49.55         49.85         1.75 o                         
   6   8   3          1.11          0.09         1.57 o                         
   0   0   4         52.74         51.86         1.36 o                         
   2   0   4         61.35         77.90         1.58 o                         
   4   0   4         70.90         71.17         1.39 o                         
   6   0   4       3265.45       3289.52         7.87 o                         
   8   0   4       2380.15       2388.51         6.40 o                         
  10   0   4        172.35        180.61         1.82 o                         
  12   0   4         55.99         54.69         1.21 o                         
  14   0   4        497.86        542.10         2.98 o                         
  16   0   4          0.63          0.05         1.57 o                         
   1   1   4          2.54          0.40         0.68 o                         
   2   1   4        280.80        244.31         2.51 o                         
   3   1   4       1809.19       1774.58         6.42 o                         
   4   1   4        101.90        117.79         1.66 o                         
   5   1   4          0.04          0.17         0.64 o                         
   6   1   4        377.92        369.97         2.61 o                         
   7   1   4         76.24         72.63         1.26 o                         
   8   1   4         50.79         46.20         1.09 o                         
   9   1   4        584.81        595.27         3.02 o                         
  10   1   4          3.53          2.35         0.78 o                         
  11   1   4        315.88        329.77         2.23 o                         
  12   1   4         37.80         35.79         1.10 o                         
  13   1   4         40.35         39.56         1.16 o                         
  14   1   4        115.57        121.34         1.60 o                         
  15   1   4         17.49         14.13         1.28 o                         
  16   1   4         11.01          5.61         1.43 o                         
   0   2   4       2484.26       2492.01         7.38 o                         
   1   2   4       1891.00       1425.94         5.64 o                         
   2   2   4       1901.97       1822.28         6.20 o                         
   3   2   4        495.31        566.75         3.43 o                         
   4   2   4          5.10          7.81         0.76 o                         
   5   2   4         88.30         86.45         1.42 o                         
   6   2   4          0.18          0.40         0.62 o                         
   7   2   4        102.30        107.36         1.46 o                         
   8   2   4        246.65        249.02         2.07 o                         
   9   2   4         32.13         32.57         0.98 o                         
  10   2   4          0.01          0.36         0.76 o                         
  11   2   4         84.22         88.92         1.31 o                         
  12   2   4         36.01         35.00         1.08 o                         
  13   2   4        109.48        112.63         1.48 o                         
  14   2   4         74.77         71.93         1.45 o                         
  15   2   4         28.44         28.53         1.34 o                         
   1   3   4          3.89          5.85         0.79 o                         
   2   3   4        339.71        338.59         2.78 o                         
   3   3   4       2381.98       2430.37         6.97 o                         
   4   3   4         57.53         56.94         1.21 o                         
   5   3   4        709.66        703.65         3.78 o                         
   6   3   4        182.82        188.31         1.94 o                         
   7   3   4          6.80          5.89         0.82 o                         
   8   3   4        219.37        220.97         1.97 o                         
   9   3   4         60.53         62.44         1.24 o                         
  10   3   4         23.16         21.20         0.96 o                         
  11   3   4          9.42          6.07         0.90 o                         
  12   3   4        242.90        256.28         2.11 o                         
  13   3   4         81.60         80.14         1.47 o                         
  14   3   4          0.07          0.37         1.18 o                         
  15   3   4         48.81         48.30         1.59 o                         
   0   4   4        101.40         99.89         1.39 o                         
   1   4   4        178.37        177.09         1.79 o                         
   2   4   4        302.36        297.26         2.68 o                         
   3   4   4        191.22        186.72         2.10 o                         
   4   4   4        147.71        152.53         1.86 o                         
   5   4   4        656.96        646.57         3.66 o                         
   6   4   4         13.70         15.45         0.94 o                         
   7   4   4          0.78          1.12         0.76 o                         
   8   4   4        125.40        131.98         1.70 o                         
   9   4   4         44.08         41.92         1.16 o                         
  10   4   4        228.27        237.82         2.10 o                         
  11   4   4         62.22         63.36         1.37 o                         
  12   4   4         37.91         33.97         1.30 o                         
  13   4   4          0.92          0.28         1.26 o                         
  14   4   4          0.68          0.16         1.33 o                         
   1   5   4        171.39        176.24         1.76 o                         
   2   5   4        291.13        285.89         2.23 o                         
   3   5   4         35.54         30.65         0.98 o                         
   4   5   4          0.70          0.60         0.82 o                         
   5   5   4         41.49         36.50         1.18 o                         
   6   5   4        288.37        291.11         2.55 o                         
   7   5   4        427.69        439.43         3.04 o                         
   8   5   4        114.97        123.06         1.72 o                         
   9   5   4        205.33        211.22         2.10 o                         
  10   5   4         89.68         91.14         1.58 o                         
  11   5   4         60.99         60.15         1.46 o                         
  12   5   4        118.00        123.02         1.90 o                         
  13   5   4         45.91         44.76         1.64 o                         
   0   6   4         42.70         44.90         1.14 o                         
   1   6   4        154.50        150.22         1.72 o                         
   2   6   4          2.14          1.49         0.83 o                         
   3   6   4         95.20         89.80         1.40 o                         
   4   6   4        363.65        385.64         2.65 o                         
   5   6   4          0.03          0.14         0.97 o                         
   6   6   4        187.53        192.21         2.29 o                         
   7   6   4          1.46          0.43         1.15 o                         
   8   6   4          6.75          4.77         1.19 o                         
   9   6   4          0.08          0.00         1.18 o                         
  10   6   4         64.43         64.06         1.65 o                         
  11   6   4          2.18          0.67         1.40 o                         
   1   7   4        490.41        525.87         3.14 o                         
   2   7   4         27.87         22.66         1.19 o                         
   3   7   4         49.56         49.13         1.32 o                         
   4   7   4          0.60         -0.03         1.06 o                         
   5   7   4          4.52          3.02         1.09 o                         
   6   7   4         21.78         19.29         1.34 o                         
   7   7   4        154.84        175.96         2.11 o                         
   8   7   4         16.87         15.72         1.65 o                         
   9   7   4         21.48         16.57         1.70 o                         
   0   8   4         37.32         37.55         1.52 o                         
   1   8   4          0.83          0.28         1.37 o                         
   2   8   4         77.91         81.18         1.77 o                         
   3   8   4          4.23          0.77         1.38 o                         
   4   8   4        165.15        177.79         2.21 o                         
   5   8   4          0.77          0.11         1.46 o                         
   0   0   5       1704.58       1828.72         6.39 o                         
   2   0   5        110.18        102.94         1.61 o                         
   4   0   5        286.90        297.57         2.50 o                         
   6   0   5        169.56        153.26         1.76 o                         
   8   0   5        505.73        508.39         3.01 o                         
  10   0   5         16.60         17.14         0.96 o                         
  12   0   5          2.52          1.57         0.93 o                         
  14   0   5          3.52          2.37         1.00 o                         
   1   1   5        703.60        707.77         3.91 o                         
   2   1   5        449.26        433.13         3.04 o                         
   3   1   5         56.01         64.07         1.29 o                         
   4   1   5         97.87         98.60         1.54 o                         
   5   1   5         97.64         93.85         1.39 o                         
   6   1   5         28.80         30.28         0.96 o                         
   7   1   5       1024.50       1029.69         4.06 o                         
   8   1   5        425.84        440.27         2.68 o                         
   9   1   5         11.43         10.82         0.83 o                         
  10   1   5          5.51          4.84         0.82 o                         
  11   1   5         85.59         84.67         1.32 o                         
  12   1   5        358.74        381.57         2.46 o                         
  13   1   5        209.44        215.98         1.98 o                         
  14   1   5         27.94         24.46         1.26 o                         
  15   1   5         20.23         15.61         1.34 o                         
   0   2   5         65.94         70.58         1.33 o                         
   1   2   5        306.47        292.67         2.42 o                         
   2   2   5       1139.29       1104.10         4.59 o                         
   3   2   5        136.68        138.54         1.74 o                         
   4   2   5        524.10        531.10         3.28 o                         
   5   2   5          8.51          8.97         0.77 o                         
   6   2   5        313.98        309.50         2.34 o                         
   7   2   5         45.48         46.94         1.10 o                         
   8   2   5         52.77         50.80         1.10 o                         
   9   2   5        124.69        128.67         1.56 o                         
  10   2   5         64.92         65.88         1.21 o                         
  11   2   5         39.07         39.44         1.10 o                         
  12   2   5        101.62        106.29         1.54 o                         
  13   2   5         17.86         15.90         1.08 o                         
  14   2   5          0.03          0.02         1.13 o                         
  15   2   5          8.52          2.68         1.36 o                         
   1   3   5          8.62         10.30         0.78 o                         
   2   3   5        260.49        257.41         2.31 o                         
   3   3   5        358.47        354.31         2.64 o                         
   4   3   5        665.73        650.17         3.38 o                         
   5   3   5         15.18         13.48         0.91 o                         
   6   3   5        156.56        163.35         1.81 o                         
   7   3   5          8.45          8.88         0.78 o                         
   8   3   5         45.85         42.08         1.08 o                         
   9   3   5         29.80         32.29         1.03 o                         
  10   3   5         35.04         33.70         1.14 o                         
  11   3   5          4.15          2.06         0.90 o                         
  12   3   5          0.41          0.24         1.00 o                         
  13   3   5          0.10         -0.04         1.07 o                         
  14   3   5          0.35          0.52         1.27 o                         
   0   4   5        107.62        109.50         1.84 o                         
   1   4   5        482.10        487.45         3.39 o                         
   2   4   5          0.43          2.65         0.81 o                         
   3   4   5        929.06        942.09         4.17 o                         
   4   4   5        117.60        124.45         1.66 o                         
   5   4   5        266.86        272.78         2.35 o                         
   6   4   5         85.15         88.69         1.51 o                         
   7   4   5        140.13        145.82         1.74 o                         
   8   4   5         48.96         49.40         1.19 o                         
   9   4   5        198.92        205.83         2.01 o                         
  10   4   5         62.12         62.00         1.36 o                         
  11   4   5         48.45         47.77         1.33 o                         
  12   4   5         53.10         51.83         1.42 o                         
  13   4   5         47.06         41.78         1.46 o                         
   1   5   5          0.77          0.63         0.74 o                         
   2   5   5        445.40        456.70         2.68 o                         
   3   5   5          9.21          9.29         0.84 o                         
   4   5   5         22.85         22.73         1.07 o                         
   5   5   5         36.96         38.69         1.20 o                         
   6   5   5          0.38          0.18         0.88 o                         
   7   5   5         29.80         30.10         1.23 o                         
   8   5   5         16.01         13.98         1.07 o                         
   9   5   5         92.08        100.35         1.64 o                         
  10   5   5          0.22          0.04         1.10 o                         
  11   5   5         61.02         59.20         1.55 o                         
  12   5   5          5.68          1.74         1.36 o                         
   0   6   5        806.76        877.36         3.73 o                         
   1   6   5          1.24          0.67         0.85 o                         
   2   6   5          3.09          1.98         0.90 o                         
   3   6   5          1.60          1.22         0.83 o                         
   4   6   5         75.16         74.95         1.39 o                         
   5   6   5        130.66        139.93         1.71 o                         
   6   6   5        154.13        161.48         2.24 o                         
   7   6   5         38.80         37.27         1.52 o                         
   8   6   5         53.14         53.18         1.58 o                         
   9   6   5         85.32         87.05         1.77 o                         
  10   6   5         63.37         66.31         1.76 o                         
   1   7   5         28.19         28.16         1.20 o                         
   2   7   5          1.67          0.65         1.06 o                         
   3   7   5        105.86        103.13         1.76 o                         
   4   7   5         66.88         69.47         1.51 o                         
   5   7   5         60.69         59.99         1.50 o                         
   6   7   5          6.99          4.21         1.23 o                         
   7   7   5         88.83         94.21         1.80 o                         
   8   7   5         18.61         11.52         1.57 o                         
   0   8   5        150.32        162.37         2.12 o                         
   1   8   5         29.12         26.46         1.46 o                         
   2   8   5          0.00         -0.01         1.43 o                         
   3   8   5          0.01          0.01         1.52 o                         
   4   8   5         14.46          8.89         1.46 o                         
   0   0   6      10186.93       9487.55        13.35 o                         
   2   0   6       1019.55       1044.77         4.51 o                         
   4   0   6          5.34          4.30         0.67 o                         
   6   0   6        144.81        136.00         1.70 o                         
   8   0   6         59.24         66.23         1.24 o                         
  10   0   6        154.35        169.63         1.81 o                         
  12   0   6         19.42         20.19         1.08 o                         
  14   0   6         71.21         74.82         1.43 o                         
   1   1   6       2004.27       1990.55         6.19 o                         
   2   1   6        163.71        157.47         1.86 o                         
   3   1   6          1.29          1.02         0.65 o                         
   4   1   6        472.85        457.68         2.92 o                         
   5   1   6       1055.42       1057.22         4.17 o                         
   6   1   6        851.04        841.35         3.68 o                         
   7   1   6        601.70        618.81         3.14 o                         
   8   1   6         23.72         24.31         0.91 o                         
   9   1   6         10.46          9.55         0.83 o                         
  10   1   6         38.42         35.81         1.02 o                         
  11   1   6          6.31          5.09         0.88 o                         
  12   1   6          9.04          7.39         1.02 o                         
  13   1   6        153.60        163.29         1.82 o                         
  14   1   6        114.04        123.55         1.81 o                         
  15   1   6        268.93        286.62         2.38 o                         
   0   2   6         86.78         99.34         1.46 o                         
   1   2   6         10.30          9.59         0.74 o                         
   2   2   6         45.28         42.06         1.02 o                         
   3   2   6         52.03         41.72         1.12 o                         
   4   2   6       1646.05       1697.71         5.57 o                         
   5   2   6        451.04        429.39         2.86 o                         
   6   2   6        571.44        577.56         3.08 o                         
   7   2   6         59.81         57.09         1.16 o                         
   8   2   6        120.77        118.05         1.51 o                         
   9   2   6        196.72        205.71         1.85 o                         
  10   2   6        695.63        741.27         3.38 o                         
  11   2   6          9.38          7.44         0.95 o                         
  12   2   6        161.14        168.57         1.84 o                         
  13   2   6          0.58          0.20         1.11 o                         
  14   2   6          7.92          3.41         1.29 o                         
   1   3   6         65.68         72.46         1.29 o                         
   2   3   6         32.83         33.49         1.03 o                         
   3   3   6        305.78        262.51         2.20 o                         
   4   3   6         64.42         74.71         1.35 o                         
   5   3   6        226.11        238.88         2.16 o                         
   6   3   6          4.65          3.58         0.76 o                         
   7   3   6        118.04        121.01         1.57 o                         
   8   3   6         87.58         92.40         1.39 o                         
   9   3   6        960.12       1030.95         4.06 o                         
  10   3   6          2.40          1.21         0.90 o                         
  11   3   6        731.95        785.48         3.53 o                         
  12   3   6        110.09        113.77         1.68 o                         
  13   3   6          0.03          0.16         1.24 o                         
  14   3   6          0.05         -0.10         1.36 o                         
   0   4   6         22.73         26.96         1.06 o                         
   1   4   6        222.04        225.35         2.25 o                         
   2   4   6        343.89        361.96         2.63 o                         
   3   4   6        112.52        112.70         1.58 o                         
   4   4   6        800.24        829.57         3.91 o                         
   5   4   6        903.63        951.35         4.20 o                         
   6   4   6        192.80        210.67         2.01 o                         
   7   4   6          0.61          0.12         0.79 o                         
   8   4   6         26.47         27.49         1.08 o                         
   9   4   6        127.33        139.32         1.75 o                         
  10   4   6        106.82        106.67         1.61 o                         
  11   4   6         14.01         10.59         1.17 o                         
  12   4   6         94.40         91.36         1.69 o                         
  13   4   6         11.85          7.64         1.43 o                         
   1   5   6        524.42        551.91         2.87 o                         
   2   5   6         22.85         21.28         0.93 o                         
   3   5   6        388.71        419.60         2.95 o                         
   4   5   6         89.62         93.26         1.58 o                         
   5   5   6        140.88        131.81         1.86 o                         
   6   5   6          0.40          0.16         0.95 o                         
   7   5   6         73.23         74.44         1.50 o                         
   8   5   6          2.59          2.18         1.03 o                         
   9   5   6          1.74          0.26         1.14 o                         
  10   5   6          4.00          1.55         1.19 o                         
  11   5   6          0.09         -0.01         1.28 o                         
   0   6   6       1236.38       1326.16         4.47 o                         
   1   6   6        125.18        136.31         1.62 o                         
   2   6   6        267.16        287.10         2.16 o                         
   3   6   6         76.31         83.25         1.42 o                         
   4   6   6         30.82         32.04         1.20 o                         
   5   6   6          1.09          0.46         0.97 o                         
   6   6   6         86.64         91.61         1.92 o                         
   7   6   6          4.47          2.56         1.33 o                         
   8   6   6        240.01        250.40         2.46 o                         
   9   6   6          0.09          0.00         1.37 o                         
  10   6   6          0.82         -0.14         1.50 o                         
   1   7   6          8.13          5.12         1.15 o                         
   2   7   6         11.68          7.85         1.14 o                         
   3   7   6        115.38        116.56         1.77 o                         
   4   7   6         27.38         23.28         1.33 o                         
   5   7   6         92.62         99.43         1.82 o                         
   6   7   6        113.32        121.96         1.93 o                         
   7   7   6        119.01        127.35         2.01 o                         
   0   8   6          0.03         -0.13         1.57 o                         
   1   8   6         36.56         34.01         1.60 o                         
   0   0   7       1795.99       1727.02         5.50 o                         
   2   0   7       1506.07       1471.02         5.10 o                         
   4   0   7         61.10         60.16         1.18 o                         
   6   0   7         35.50         31.20         0.95 o                         
   8   0   7         60.52         58.14         1.17 o                         
  10   0   7        168.55        173.34         1.71 o                         
  12   0   7          1.12          0.37         0.91 o                         
  14   0   7        151.83        161.94         1.90 o                         
   1   1   7        389.21        389.72         2.67 o                         
   2   1   7        470.66        478.36         2.93 o                         
   3   1   7        737.87        680.69         3.49 o                         
   4   1   7       1050.42       1079.04         4.27 o                         
   5   1   7         30.54         30.95         1.03 o                         
   6   1   7         61.02         58.61         1.19 o                         
   7   1   7         57.76         59.20         1.18 o                         
   8   1   7         31.56         31.79         1.01 o                         
   9   1   7         15.77         14.37         0.91 o                         
  10   1   7         23.95         23.06         1.02 o                         
  11   1   7         22.56         21.34         1.09 o                         
  12   1   7         14.87         11.17         1.12 o                         
  13   1   7        142.56        150.75         1.83 o                         
  14   1   7         24.48         18.52         1.43 o                         
   0   2   7         84.55         87.38         1.35 o                         
   1   2   7        231.09        225.84         2.01 o                         
   2   2   7         54.13         51.11         1.15 o                         
   3   2   7          0.20          0.52         0.75 o                         
   4   2   7         78.58         84.15         1.39 o                         
   5   2   7        402.64        413.50         2.72 o                         
   6   2   7        206.82        219.82         1.96 o                         
   7   2   7        149.78        148.48         1.67 o                         
   8   2   7        629.93        673.25         3.22 o                         
   9   2   7          0.06          0.19         0.89 o                         
  10   2   7        255.20        274.05         2.13 o                         
  11   2   7        125.36        127.15         1.61 o                         
  12   2   7        129.14        136.63         1.76 o                         
  13   2   7         31.29         27.28         1.39 o                         
  14   2   7          8.03          1.98         1.45 o                         
   1   3   7         58.98         54.86         1.17 o                         
   2   3   7         60.71         66.40         1.21 o                         
   3   3   7        123.60        133.88         1.59 o                         
   4   3   7         25.79         26.54         1.04 o                         
   5   3   7        204.29        203.68         2.01 o                         
   6   3   7        207.74        216.53         1.97 o                         
   7   3   7        460.90        479.08         2.80 o                         
   8   3   7          0.74          1.08         0.89 o                         
   9   3   7        381.89        415.41         2.64 o                         
  10   3   7         42.85         41.24         1.18 o                         
  11   3   7        105.88        108.28         1.59 o                         
  12   3   7          1.28          0.16         1.22 o                         
  13   3   7          5.53          1.76         1.39 o                         
   0   4   7         79.05         84.15         1.38 o                         
   1   4   7         38.09         36.53         1.08 o                         
   2   4   7        251.26        263.52         2.23 o                         
   3   4   7         11.87          9.36         0.91 o                         
   4   4   7        252.23        255.08         2.20 o                         
   5   4   7        178.91        182.57         2.00 o                         
   6   4   7         31.93         31.29         1.16 o                         
   7   4   7        245.29        273.60         2.20 o                         
   8   4   7          2.32          1.60         0.97 o                         
   9   4   7          7.22          3.80         1.08 o                         
  10   4   7         25.62         22.29         1.18 o                         
  11   4   7         45.76         41.11         1.43 o                         
  12   4   7         59.65         50.60         1.63 o                         
   1   5   7        678.73        715.01         4.05 o                         
   2   5   7         29.54         28.42         1.22 o                         
   3   5   7        115.45        127.55         1.75 o                         
   4   5   7          3.00          1.81         0.95 o                         
   5   5   7          8.62          7.76         1.04 o                         
   6   5   7          7.44          4.78         1.15 o                         
   7   5   7          0.05          0.00         1.05 o                         
   8   5   7         50.57         52.11         1.42 o                         
   9   5   7          1.18          0.04         1.21 o                         
  10   5   7          2.12          0.32         1.32 o                         
  11   5   7          1.47          0.09         1.47 o                         
   0   6   7        219.29        240.78         2.05 o                         
   1   6   7          3.82          1.27         0.89 o                         
   2   6   7         65.83         68.89         1.37 o                         
   3   6   7        103.34        104.98         1.52 o                         
   4   6   7         45.38         45.92         1.25 o                         
   5   6   7         49.78         47.59         1.39 o                         
   6   6   7         50.67         49.81         1.74 o                         
   7   6   7          2.42          1.14         1.39 o                         
   8   6   7          8.94          5.07         1.45 o                         
   9   6   7          3.38          0.48         1.57 o                         
   1   7   7          2.93          0.88         1.21 o                         
   2   7   7         14.27         10.82         1.28 o                         
   3   7   7          0.00         -0.05         1.18 o                         
   4   7   7         78.93         74.08         1.75 o                         
   5   7   7        109.52        109.67         2.04 o                         
   6   7   7          4.71          0.37         1.30 o                         
   0   0   8        229.94        228.13         2.03 o                         
   2   0   8        139.77        142.09         1.64 o                         
   4   0   8        265.30        265.79         2.13 o                         
   6   0   8         17.93         18.99         0.90 o                         
   8   0   8          7.90          6.20         0.84 o                         
  10   0   8        104.41        110.43         1.51 o                         
  12   0   8         25.16         17.47         1.15 o                         
   1   1   8        320.10        312.08         2.35 o                         
   2   1   8         94.33         97.98         1.41 o                         
   3   1   8         40.00         37.51         1.03 o                         
   4   1   8        231.21        221.88         1.96 o                         
   5   1   8        143.74        144.23         1.69 o                         
   6   1   8        131.72        134.45         1.56 o                         
   7   1   8        293.92        310.10         2.21 o                         
   8   1   8         83.05         82.68         1.35 o                         
   9   1   8         30.33         29.24         1.06 o                         
  10   1   8         75.93         72.23         1.39 o                         
  11   1   8         34.34         31.03         1.24 o                         
  12   1   8          5.94          2.75         1.21 o                         
  13   1   8         41.02         40.07         1.41 o                         
   0   2   8        197.89        185.99         1.76 o                         
   1   2   8          9.81         10.45         0.83 o                         
   2   2   8         55.97         59.62         1.19 o                         
   3   2   8          9.81          8.42         0.83 o                         
   4   2   8         65.67         64.28         1.29 o                         
   5   2   8          1.17          0.56         0.71 o                         
   6   2   8         17.46         19.70         0.89 o                         
   7   2   8         13.82         12.17         0.89 o                         
   8   2   8         39.60         39.86         1.13 o                         
   9   2   8         23.78         19.44         1.04 o                         
  10   2   8        126.94        138.00         1.72 o                         
  11   2   8          0.43          0.09         1.09 o                         
  12   2   8         27.82         24.50         1.35 o                         
  13   2   8          4.93          1.04         1.42 o                         
   1   3   8        117.22        114.53         1.51 o                         
   2   3   8        379.19        376.34         2.48 o                         
   3   3   8        209.35        220.25         1.98 o                         
   4   3   8          2.54          2.73         0.82 o                         
   5   3   8        134.46        135.52         1.72 o                         
   6   3   8          1.79          1.18         0.75 o                         
   7   3   8          3.93          2.87         0.91 o                         
   8   3   8          8.76          7.51         1.01 o                         
   9   3   8          1.19          0.26         1.00 o                         
  10   3   8          0.27          0.21         1.11 o                         
  11   3   8          0.24          0.08         1.23 o                         
  12   3   8         14.90         10.34         1.37 o                         
   0   4   8        135.02        123.20         1.64 o                         
   1   4   8         46.75         45.17         1.20 o                         
   2   4   8         79.58         80.30         1.39 o                         
   3   4   8         66.16         63.91         1.30 o                         
   4   4   8          0.27          0.40         0.95 o                         
   5   4   8        174.15        193.24         2.04 o                         
   6   4   8         13.46         10.96         1.01 o                         
   7   4   8         25.41         22.39         1.10 o                         
   8   4   8          0.02         -0.04         1.01 o                         
   9   4   8        145.08        159.65         1.90 o                         
  10   4   8          5.58          1.68         1.28 o                         
  11   4   8         13.74          9.47         1.47 o                         
   1   5   8         61.78         68.56         1.51 o                         
   2   5   8          1.94          1.08         0.98 o                         
   3   5   8         11.27          7.36         1.11 o                         
   4   5   8         49.72         50.51         1.39 o                         
   5   5   8          0.13          0.82         1.13 o                         
   6   5   8          0.62         -0.03         1.16 o                         
   7   5   8         11.73          7.56         1.23 o                         
   8   5   8          3.46          1.36         1.31 o                         
   9   5   8          0.42          0.06         1.35 o                         
   0   6   8         35.72         37.58         1.20 o                         
   1   6   8          0.10          0.16         1.04 o                         
   2   6   8         29.89         27.12         1.28 o                         
   3   6   8         18.06         16.33         1.20 o                         
   4   6   8          8.44          5.76         1.08 o                         
   5   6   8          6.00          2.28         1.44 o                         
   6   6   8        169.36        193.57         2.36 o                         
   7   6   8          2.56          0.40         1.57 o                         
   1   7   8          2.64          0.92         1.39 o                         
   2   7   8         22.40         19.97         1.52 o                         
   3   7   8          0.53          0.16         1.37 o                         
   0   0   9        330.69        344.64         2.40 o                         
   2   0   9         56.21         55.25         1.15 o                         
   4   0   9        229.45        239.33         2.04 o                         
   6   0   9        206.72        221.83         1.82 o                         
   8   0   9         42.54         42.69         1.15 o                         
  10   0   9        266.18        281.40         2.17 o                         
  12   0   9        152.64        169.04         1.89 o                         
   1   1   9        675.98        706.05         3.36 o                         
   2   1   9        612.88        630.69         3.17 o                         
   3   1   9         50.41         47.58         1.13 o                         
   4   1   9         11.79         11.44         0.85 o                         
   5   1   9        215.31        228.70         1.98 o                         
   6   1   9        170.66        173.18         1.65 o                         
   7   1   9        623.87        680.67         3.15 o                         
   8   1   9         21.29         17.91         1.04 o                         
   9   1   9        109.51        109.19         1.50 o                         
  10   1   9         34.99         29.53         1.18 o                         
  11   1   9          2.29          0.65         1.18 o                         
  12   1   9         28.80         25.09         1.38 o                         
   0   2   9         38.90         40.80         1.07 o                         
   1   2   9         44.40         42.89         1.08 o                         
   2   2   9        211.14        225.17         1.97 o                         
   3   2   9          6.90          5.10         0.85 o                         
   4   2   9        705.83        752.83         3.53 o                         
   5   2   9         23.95         21.28         1.04 o                         
   6   2   9         79.69         79.01         1.36 o                         
   7   2   9         53.05         49.63         1.18 o                         
   8   2   9          0.46         -0.01         0.96 o                         
   9   2   9         22.81         19.73         1.14 o                         
  10   2   9        204.37        226.60         2.13 o                         
  11   2   9         46.65         43.86         1.52 o                         
  12   2   9         29.99         24.35         1.50 o                         
   1   3   9        218.46        227.50         1.97 o                         
   2   3   9         76.24         69.98         1.29 o                         
   3   3   9        393.77        405.93         2.59 o                         
   4   3   9          0.07          0.21         0.96 o                         
   5   3   9        169.33        183.02         1.94 o                         
   6   3   9        114.95        115.95         1.57 o                         
   7   3   9          1.33         -0.26         1.01 o                         
   8   3   9         34.12         33.02         1.26 o                         
   9   3   9         33.71         33.77         1.36 o                         
  10   3   9         20.60         15.79         1.31 o                         
  11   3   9        127.19        133.69         1.92 o                         
   0   4   9        157.63        162.30         1.82 o                         
   1   4   9        196.42        210.87         2.01 o                         
   2   4   9        174.63        184.81         1.89 o                         
   3   4   9          8.17          6.18         1.00 o                         
   4   4   9        125.41        134.03         1.77 o                         
   5   4   9        111.66        119.25         1.73 o                         
   6   4   9         40.05         39.60         1.31 o                         
   7   4   9         75.93         63.08         1.42 o                         
   8   4   9         46.85         40.86         1.39 o                         
   9   4   9        115.03        118.98         1.76 o                         
  10   4   9         81.10         83.84         1.82 o                         
   1   5   9         17.43         16.39         1.23 o                         
   2   5   9         90.66         93.42         1.65 o                         
   3   5   9        112.83        116.52         1.82 o                         
   4   5   9          5.04          2.19         1.17 o                         
   5   5   9         97.00        103.72         1.84 o                         
   6   5   9          1.53         -0.05         1.30 o                         
   7   5   9         78.85         84.54         1.76 o                         
   8   5   9         11.43          7.46         1.49 o                         
   0   6   9        202.81        233.55         2.11 o                         
   1   6   9         20.48         17.96         1.27 o                         
   2   6   9         16.53         11.81         1.27 o                         
   3   6   9          0.17         -0.05         1.18 o                         
   4   6   9          7.31          3.12         1.30 o                         
   5   6   9         18.27         13.10         1.84 o                         
   0   0  10        652.43        659.64         3.23 o                         
   2   0  10          0.01          0.08         0.78 o                         
   4   0  10        350.09        362.75         2.43 o                         
   6   0  10        324.26        333.80         2.29 o                         
   8   0  10        320.50        355.67         2.35 o                         
  10   0  10        119.71        123.42         1.68 o                         
   1   1  10        160.12        162.48         1.71 o                         
   2   1  10        247.32        253.58         2.03 o                         
   3   1  10          7.59          8.05         0.84 o                         
   4   1  10         92.02         96.25         1.42 o                         
   5   1  10          1.69          0.82         0.91 o                         
   6   1  10         67.68         69.78         1.31 o                         
   7   1  10        380.06        393.75         2.43 o                         
   8   1  10         41.78         40.27         1.25 o                         
   9   1  10        162.51        171.60         1.80 o                         
  10   1  10          2.79          0.72         1.14 o                         
  11   1  10          9.53          3.66         1.38 o                         
   0   2  10        309.44        319.37         2.36 o                         
   1   2  10         11.90         11.15         1.02 o                         
   2   2  10        578.33        621.55         3.13 o                         
   3   2  10         31.99         28.17         1.09 o                         
   4   2  10        141.21        148.01         1.71 o                         
   5   2  10        153.80        149.87         1.76 o                         
   6   2  10         20.42         17.81         1.05 o                         
   7   2  10         39.90         36.30         1.23 o                         
   8   2  10          1.91          0.70         1.14 o                         
   9   2  10         51.51         50.28         1.49 o                         
  10   2  10          7.30          2.75         1.31 o                         
   1   3  10        191.72        210.39         1.95 o                         
   2   3  10         22.70         19.06         1.02 o                         
   3   3  10        323.65        346.50         2.45 o                         
   4   3  10        158.68        170.46         1.86 o                         
   5   3  10        100.81        104.88         1.59 o                         
   6   3  10         72.59         69.72         1.50 o                         
   7   3  10          1.07          0.38         1.14 o                         
   8   3  10          0.50         -0.02         1.22 o                         
   9   3  10         41.86         36.31         1.49 o                         
   0   4  10         48.01         43.72         1.32 o                         
   1   4  10         47.92         42.54         1.34 o                         
   2   4  10         42.52         40.68         1.33 o                         
   3   4  10        256.18        275.99         2.31 o                         
   4   4  10         20.35         18.26         1.26 o                         
   5   4  10         35.31         34.26         1.40 o                         
   6   4  10         39.92         36.47         1.39 o                         
   7   4  10          5.26          2.53         1.28 o                         
   8   4  10         99.57        103.42         1.89 o                         
   1   5  10          6.09          2.53         1.25 o                         
   2   5  10          8.51          5.18         1.40 o                         
   3   5  10          8.78          4.72         1.40 o                         
   4   5  10         12.40          9.79         1.43 o                         
   5   5  10         57.42         54.71         1.73 o                         
   6   5  10          2.19          0.20         1.44 o                         
   0   6  10         21.19         14.37         1.45 o                         
   1   6  10         12.10          7.30         1.43 o                         
   0   0  11         13.74         12.13         1.04 o                         
   2   0  11          5.80          4.07         0.89 o                         
   4   0  11         22.67         21.06         1.09 o                         
   6   0  11         21.89         14.30         1.20 o                         
   8   0  11         63.67         67.11         1.50 o                         
   1   1  11          4.29          2.63         0.87 o                         
   2   1  11          1.57          0.75         0.96 o                         
   3   1  11         13.10         10.52         1.00 o                         
   4   1  11         38.30         38.32         1.20 o                         
   5   1  11          6.49          4.10         1.00 o                         
   6   1  11          1.48         -0.12         1.08 o                         
   7   1  11          7.34          4.83         1.14 o                         
   8   1  11         37.28         34.79         1.36 o                         
   9   1  11          0.03         -0.09         1.29 o                         
   0   2  11          3.16          2.91         0.98 o                         
   1   2  11         87.86         88.74         1.45 o                         
   2   2  11         18.87         16.26         1.08 o                         
   3   2  11         26.70         22.81         1.12 o                         
   4   2  11          2.80          1.95         1.05 o                         
   5   2  11         45.70         45.27         1.35 o                         
   6   2  11          5.76          2.60         1.15 o                         
   7   2  11         13.02          8.21         1.24 o                         
   8   2  11          0.75          0.04         1.26 o                         
   9   2  11          0.21          0.01         1.31 o                         
   1   3  11         19.59         16.15         1.13 o                         
   2   3  11          0.00          0.13         1.14 o                         
   3   3  11         32.89         32.06         1.27 o                         
   4   3  11          9.10          6.36         1.15 o                         
   5   3  11          1.51          0.00         1.14 o                         
   6   3  11          3.60          0.62         1.26 o                         
   7   3  11          0.25          0.16         1.29 o                         
   8   3  11          1.48          0.06         1.39 o                         
   0   4  11         19.40         17.00         1.30 o                         
   1   4  11          5.13          3.24         1.19 o                         
   2   4  11          0.04         -0.05         1.28 o                         
   3   4  11         36.80         36.75         1.44 o                         
   4   4  11         14.30         11.66         1.36 o                         
   5   4  11         11.08          8.21         1.38 o                         
   6   4  11          1.01          0.24         1.39 o                         
   1   5  11         13.15          8.26         1.57 o                         
   2   5  11          9.04          3.87         1.60 o                         
   3   5  11          2.75          0.25         1.52 o                         
   0   0  12        345.46        382.03         2.53 o                         
   2   0  12         39.03         36.31         1.25 o                         
   4   0  12          6.17          3.83         1.12 o                         
   6   0  12         59.74         57.33         1.46 o                         
   1   1  12        126.23        140.88         1.74 o                         
   2   1  12         53.97         50.11         1.36 o                         
   3   1  12          3.47          0.81         1.12 o                         
   4   1  12          1.29          0.17         1.10 o                         
   5   1  12        126.45        134.99         1.82 o                         
   6   1  12         14.12         10.79         1.22 o                         
   7   1  12        112.75        122.59         1.74 o                         
   0   2  12         23.41         16.04         1.28 o                         
   1   2  12          0.02         -0.12         1.17 o                         
   2   2  12         60.07         56.50         1.48 o                         
   3   2  12          1.44          0.23         1.15 o                         
   4   2  12        187.74        210.65         2.09 o                         
   5   2  12          9.57          5.40         1.31 o                         
   6   2  12         32.91         30.99         1.42 o                         
   7   2  12          4.03          1.32         1.42 o                         
   1   3  12         83.04         81.19         1.57 o                         
   2   3  12          0.71          0.10         1.24 o                         
   3   3  12         58.92         52.30         1.57 o                         
   4   3  12          4.48          0.94         1.33 o                         
   5   3  12          9.75          5.38         1.50 o                         
   0   4  12          0.25         -0.16         1.39 o                         
   1   4  12         52.69         55.99         1.71 o                         
   2   4  12         16.84         10.87         1.52 o                         
   0   0  13         84.33         74.29         1.54 o                         
   2   0  13        248.34        290.34         2.34 o                         
   4   0  13        110.38        117.47         1.91 o                         
   1   1  13        140.40        147.88         1.91 o                         
   2   1  13         45.48         42.31         1.50 o                         
   3   1  13         30.27         26.52         1.50 o                         
   4   1  13        153.50        162.65         1.98 o                         
   0   2  13         29.34         27.28         1.44 o                         
   1   2  13          0.15          0.03         1.33 o                         
   2   2  13          9.62          5.65         1.40 o                         
   3   2  13          9.80          6.29         1.48 o                         
                                                                                
